# Supplementary material for: Monomorphic Trypanozoon: towards reconciling phylogeny and pathologies
Source: Microb Genom. 2021 Aug 16;7(8):000632. doi: 10.1099/mgen.0.000632 (PMC8549356; doi:10.1099/mgen.0.000632)
Supplement: Supplementary material 2 [file mgen-7-0632-s002.xlsx]

## Sheet: Table_S1
Sample	Subspecies	Clade	Subgenus	Pleomorphic	CO1	JN2118HU	NADH4	Rotat.1.2	SRA	Branch_length	Heterozygosity_min	Heterozygosity_max	Haploid_min	Haploid_max	Repeat_min	Repeat_max	Unique_min	Unique_max	Fit_min	Fit_max	Transitions	Transversions	Ts.Tv	Reference	Het	Hom	Missing	Seq_length	SRA
ABBA	T.b.gambiense	T. b. gambiense 2	Trypanozoon	Pleomorphic	93.7716	98.3221	68.0397	13.6836	12.8755	0.0294474	1.10709	1.11054	29142781	29162952	8891416	8897570	20251365	20265382	95	98	312118	154077	2.026	552820	140505	235060	181111	301	SRR5307969
Antat.90.13	T.b.brucei	T. b. brucei	Trypanozoon	Pleomorphic	100	98.3221	100	0	14.3062	0.0336398	1.21776	1.22451	38405713	38430943	12786012	12794412	25619701	25636531	97	100	304126	156369	1.945	562940	219234	203151	124171	150	SRR14194808
BoTat	T.equiperdum	T. b. equiperdum type BoTat	Trypanozoon	Monomorphic	77.0473	26.1074	76.2014	0	10.9442	0.0875309	0.758947	0.766322	33317692	33364882	8887217	8899804	24430476	24465078	94	97	201805	102749	1.964	635585	115656	158049	200206	70	SRR5307576
Dodola.943	T.equiperdum	T. b. equiperdum type OVI	Trypanozoon	Monomorphic	94.3483	0	75.3623	0	11.6595	0.00154588	0.668019	0.676004	30556201	30600161	7445060	7455770	23111142	23144391	93	95	112450	64373	1.747	688137	96678	85437	239244	70	SRR5307573
EATRO2340	T.b.rhodesiense	T. b. rhodesiense	Trypanozoon	Pleomorphic	100	65.1678	100	6.10874	97.711	0.00466463	1.11809	1.12792	46567846	46655774	18893790	18929464	27674056	27726310	90	95	303419	154963	1.958	576045	256832	189038	87581	76	ERR019097
EATRO3	T.b.rhodesiense	T. b. rhodesiense	Trypanozoon	Pleomorphic	100	63.0201	100	6.16982	97.7825	0.00274251	1.24805	1.25244	51935951	51977307	24321756	24341124	27614195	27636184	94	99	297388	150366	1.978	579338	247659	183373	99126	76	ERR019098
IVM-t1	T.evansi type A	T. b. evansi type B	Trypanozoon	Monomorphic	0	98.5235	0	4.15394	14.8069	0.0609935	0.535859	0.555313	29627212	29698766	6962862	6979678	22664350	22719088	83	86	293273	140333	2.09	520866	100462	244497	243671	301	SRR7910035
MU09	T.evansi type A	T. b. evansi type A	Trypanozoon	Monomorphic	0	0	0	89.7373	6.93848	0.00728959	0.941319	0.943683	29886098	29899064	8965830	8969719	20920268	20929344	96	99	309415	152608	2.028	539410	128159	252987	188940	101	SRR5307968
MU10	T.evansi type A	T. b. evansi type B	Trypanozoon	Monomorphic	0	98.3221	0	0	9.08441	0.0351882	1.19151	1.19533	30885833	30909612	9728294	9735784	21157539	21173829	95	99	308966	152909	2.021	561988	157758	237849	151901	101	SRR5307967
OVI	T.equiperdum	T. b. equiperdum type OVI	Trypanozoon	Monomorphic	68.7428	0	71.9298	4.27611	11.5165	0.00181207	0.825556	0.828658	29425873	29442012	7173539	7177474	22252334	22264538	96	98	110382	62871	1.756	689024	93742	84213	242517	70	SRR5307575
RoTat.1.2	T.evansi type A	T. b. evansi type A	Trypanozoon	Monomorphic	0	0	0	98.6561	7.4392	0.00658218	0.717932	0.723366	34329590	34365630	10210410	10221129	24119180	24144501	95	98	290517	140039	2.075	547508	112826	235322	213840	70	SRR5307574
STIB247	T.b.brucei	T. b. brucei	Trypanozoon	Pleomorphic	100	98.3221	100	4.09285	11.588	0.0158013	1.28429	1.28715	35170127	35185791	11074954	11079887	24095173	24105904	96	99	298222	151085	1.974	552850	242672	186438	127536	76	ERR005857
STIB386	T.b.gambiense	T. b. gambiense 2	Trypanozoon	Pleomorphic	100	98.3893	100	4.15394	11.731	0.0183365	0.897993	0.905469	39817967	39866879	13170025	13186203	26647942	26680676	91	94	318525	161661	1.97	572571	205072	228376	103477	76	ERR022561
STIB805	T.evansi type A	T. b. evansi type A	Trypanozoon	Monomorphic	15.3979	0	0	98.6561	6.86695	0.00783953	0.685445	0.687748	31786740	31794939	9239033	9241416	22547707	22553523	96	99	295335	142730	2.069	544978	114611	240738	209169	76	ERR005205
STIB900	T.b.rhodesiense	T. b. rhodesiense	Trypanozoon	Pleomorphic	100	12.0805	100	4.15394	97.6395	0.064723	0.624184	0.632651	39744834	39811398	13353755	13376119	26391079	26435279	92	96	272683	138862	1.964	610731	156025	208669	134071	76	SRR3143433
TeAp-N-D1	T.equiperdum	T. b. equiperdum type OVI	Trypanozoon	Monomorphic	66.4937	0	73.2265	0	11.731	0.00192498	0.503035	0.509254	31912779	31947677	8112069	8120940	23800710	23826738	96	98	107005	60725	1.762	685343	89765	81459	252929	70	SRR5307572
TREU927	T.b.brucei	T. b. brucei	Trypanozoon	Pleomorphic	100	98.3893	100	4.09285	20.0286	0.0170626	0.79864	0.809839	62383938	62510355	56120847	56234572	6263092	6275783	88	93	227759	121820	1.87	620725	438499	25793	24479	76	Sanger(https://www.sanger.ac.uk/resources/downloads/protozoa/trypanosoma-brucei.html)

## Sheet: Table S1 legend
Table S1 legend
Sample metadata for all publicly available monomorphic isolates and representative pleomorphic isolates used in this study.

## Sheet: Table S2
Sample	Pleo	Type	sites	sites_coding	sites_noncoding	pi	pi_coding	pi_noncoding	N_sites	S_sites	piN	piS	mean_dN_vs_ref	mean_dS_vs_ref	mean_gdiv_polymorphic	mean_N_gdiv	mean_S_gdiv	mean_gdiv	sites_polymorphic	mean_gdiv_coding_poly	sites_coding_poly	mean_gdiv_noncoding_poly	sites_noncoding_poly	Chromosome
TREU927	Pleomorphic	T. b. brucei	1064672	469206	595466	0.00532891	0.0035322	0.00674465	284771	89318.3	0.00226885	0.00729147	0.0027567	0.00964165	0.0812125	0.355196	0.369923	0.00515306	15472	0.36026	4449	0.35231	11023	Tb927_01_v5
TREU927	Pleomorphic	T. b. brucei	1064672	469206	595466	0.00532891	0.0035322	0.00674465	71686.9	22563.2	0.00277127	0.00714882	0.00299753	0.00834049	0.0223809	0.350054	0.358547	0.00515306	15472	0.36026	4449	0.35231	11023	Tb927_01_v5_revcom
TREU927	Pleomorphic	T. b. brucei	1193948	506259	687689	0.00563116	0.0032235	0.00740362	159956	50781.2	0.00181503	0.0069993	0.00206325	0.00927831	0.0337208	0.336359	0.350412	0.00545056	18532	0.351762	4494	0.350966	14038	Tb927_02_v5
TREU927	Pleomorphic	T. b. brucei	1193948	506259	687689	0.00563116	0.0032235	0.00740362	223614	71032	0.00240788	0.00630325	0.00282534	0.00867952	0.0515814	0.363477	0.356268	0.00545056	18532	0.351762	4494	0.350966	14038	Tb927_02_v5_revcom
TREU927	Pleomorphic	T. b. brucei	1653225	849531	803694	0.00573284	0.00312871	0.00848549	291700	92115.2	0.00210825	0.00736895	0.00266522	0.00986213	0.0474791	0.33911	0.357333	0.00553893	26325	0.343913	7481	0.34941	18844	Tb927_03_v5
TREU927	Pleomorphic	T. b. brucei	1653225	849531	803694	0.00573284	0.00312871	0.00848549	352139	111955	0.00169834	0.00684309	0.00246722	0.0103158	0.0502535	0.33648	0.350616	0.00553893	26325	0.343913	7481	0.34941	18844	Tb927_03_v5_revcom
TREU927	Pleomorphic	T. b. brucei	1590432	848661	741771	0.00526495	0.00284032	0.00803898	145111	46173	0.00139753	0.00576762	0.00181455	0.00807867	0.0197814	0.354012	0.381504	0.0050792	22897	0.345117	6735	0.356005	16162	Tb927_04_v5
TREU927	Pleomorphic	T. b. brucei	1590432	848661	741771	0.00526495	0.00284032	0.00803898	498420	157340	0.0017716	0.00672658	0.00246523	0.00993825	0.0817324	0.346625	0.359768	0.0050792	22897	0.345117	6735	0.356005	16162	Tb927_04_v5_revcom
TREU927	Pleomorphic	T. b. brucei	1802303	802389	999914	0.00359686	0.00274927	0.00427701	350240	111459	0.00138396	0.00579914	0.00216883	0.00936697	0.0590841	0.326257	0.340495	0.00347012	18549	0.333029	6394	0.339352	12155	Tb927_05_v5
TREU927	Pleomorphic	T. b. brucei	1802303	802389	999914	0.00359686	0.00274927	0.00427701	256716	81247.3	0.00231693	0.00590927	0.00289808	0.00862406	0.0557138	0.336604	0.336259	0.00347012	18549	0.333029	6394	0.339352	12155	Tb927_05_v5_revcom
TREU927	Pleomorphic	T. b. brucei	1618915	748542	870373	0.00580863	0.00277909	0.00841411	250451	79167.7	0.00139887	0.00554413	0.00197519	0.00839597	0.0292175	0.328549	0.347184	0.0055977	26161	0.341383	5897	0.347861	20264	Tb927_06_v5
TREU927	Pleomorphic	T. b. brucei	1618915	748542	870373	0.00580863	0.00277909	0.00841411	317131	100274	0.00180622	0.00716231	0.00233601	0.0103307	0.0477344	0.338846	0.355306	0.0055977	26161	0.341383	5897	0.347861	20264	Tb927_06_v5_revcom
TREU927	Pleomorphic	T. b. brucei	2205233	1201803	1003430	0.00353281	0.00235205	0.00494699	386722	124049	0.00152735	0.00598302	0.00231707	0.00957798	0.059499	0.348616	0.354344	0.0034195	21699	0.3454	7929	0.348737	13770	Tb927_07_v5
TREU927	Pleomorphic	T. b. brucei	2205233	1201803	1003430	0.00353281	0.00235205	0.00494699	522774	166011	0.0012981	0.00491076	0.00192638	0.00781986	0.0667133	0.334343	0.357463	0.0034195	21699	0.3454	7929	0.348737	13770	Tb927_07_v5_revcom
TREU927	Pleomorphic	T. b. brucei	2481190	1360374	1120816	0.00452753	0.00261943	0.00684346	629732	201237	0.00145202	0.00626062	0.00218385	0.0096493	0.0689616	0.357571	0.371113	0.00436892	30542	0.359393	9606	0.352875	20936	Tb927_08_v5
TREU927	Pleomorphic	T. b. brucei	2481190	1360374	1120816	0.00452753	0.00261943	0.00684346	399484	127554	0.00147792	0.00626208	0.002103	0.0087276	0.0440737	0.356595	0.37315	0.00436892	30542	0.359393	9606	0.352875	20936	Tb927_08_v5_revcom
TREU927	Pleomorphic	T. b. brucei	3542885	1256560	2286325	0.00692208	0.00327567	0.00892614	448560	142117	0.00203356	0.00779448	0.00290009	0.0118199	0.0292937	0.341767	0.359641	0.00663558	66271	0.3505	11302	0.355614	54969	Tb927_09_v5
TREU927	Pleomorphic	T. b. brucei	3542885	1256560	2286325	0.00692208	0.00327567	0.00892614	504713	158553	0.001949	0.00701755	0.00266623	0.0103203	0.0304838	0.341456	0.357491	0.00663558	66271	0.3505	11302	0.355614	54969	Tb927_09_v5_revcom
TREU927	Pleomorphic	T. b. brucei	4144375	2419275	1725100	0.00346689	0.00213519	0.00533447	980726	312513	0.00131667	0.00511238	0.00199364	0.00813262	0.0698279	0.349693	0.360075	0.00334487	39943	0.349198	14304	0.345859	25639	Tb927_10_v5
TREU927	Pleomorphic	T. b. brucei	4144375	2419275	1725100	0.00346689	0.00213519	0.00533447	851136	270062	0.0011236	0.00488891	0.00178099	0.00784722	0.0552234	0.347407	0.360617	0.00334487	39943	0.349198	14304	0.345859	25639	Tb927_10_v5_revcom
TREU927	Pleomorphic	T. b. brucei	5223313	2891028	2332285	0.0047056	0.00336408	0.00636851	1.21842e+06	385417	0.00192056	0.00709332	0.00238036	0.0100837	0.0739793	0.356627	0.370658	0.00455157	66384	0.359292	26196	0.357377	40188	Tb927_11_v5
TREU927	Pleomorphic	T. b. brucei	5223313	2891028	2332285	0.0047056	0.00336408	0.00636851	972324	308400	0.00226799	0.00793291	0.00279892	0.0109544	0.0678022	0.35056	0.365901	0.00455157	66384	0.359292	26196	0.357377	40188	Tb927_11_v5_revcom
ABBA	Pleomorphic	T. b. gambiense 2	1064672	469206	595466	0.00513113	0.00344155	0.00646245	284772	89314.6	0.00219813	0.006909	0.00274373	0.00954618	0.0753874	0.339251	0.363433	0.00495578	15960	0.342971	4551	0.325657	11409	Tb927_01_v5
ABBA	Pleomorphic	T. b. gambiense 2	1064672	469206	595466	0.00513113	0.00344155	0.00646245	71684.9	22561.5	0.0029216	0.00719449	0.0029132	0.00826784	0.0224109	0.319064	0.347644	0.00495578	15960	0.342971	4551	0.325657	11409	Tb927_01_v5_revcom
ABBA	Pleomorphic	T. b. gambiense 2	1193948	506259	687689	0.0060159	0.00353699	0.00784081	159954	50787.6	0.00210034	0.00740132	0.00236981	0.00968669	0.0330448	0.328887	0.357484	0.00579958	20744	0.337961	5112	0.332442	15632	Tb927_02_v5
ABBA	Pleomorphic	T. b. gambiense 2	1193948	506259	687689	0.0060159	0.00353699	0.00784081	223614	71032.7	0.00260946	0.0069724	0.00298689	0.00953554	0.05024	0.335311	0.349118	0.00579958	20744	0.337961	5112	0.332442	15632	Tb927_02_v5_revcom
ABBA	Pleomorphic	T. b. gambiense 2	1653225	849531	803694	0.00438535	0.00269919	0.00616768	291701	92118.3	0.0016806	0.00588158	0.00233038	0.00878807	0.0493691	0.345247	0.361773	0.00423368	20221	0.348079	6378	0.345241	13843	Tb927_03_v5
ABBA	Pleomorphic	T. b. gambiense 2	1653225	849531	803694	0.00438535	0.00269919	0.00616768	352143	111950	0.0015586	0.00636142	0.00242702	0.0101869	0.06042	0.346146	0.357985	0.00423368	20221	0.348079	6378	0.345241	13843	Tb927_03_v5_revcom
ABBA	Pleomorphic	T. b. gambiense 2	1590432	848661	741771	0.00419485	0.00250192	0.00613174	145105	46178.8	0.00119375	0.0053773	0.00167034	0.00799502	0.0218719	0.340085	0.382634	0.00405093	18664	0.338284	6058	0.348516	12606	Tb927_04_v5
ABBA	Pleomorphic	T. b. gambiense 2	1590432	848661	741771	0.00419485	0.00250192	0.00613174	498417	157349	0.00152019	0.00599974	0.00219045	0.00940428	0.0879289	0.341457	0.353756	0.00405093	18664	0.338284	6058	0.348516	12606	Tb927_04_v5_revcom
ABBA	Pleomorphic	T. b. gambiense 2	1802303	802389	999914	0.0030346	0.00240789	0.00353752	350234	111464	0.00129567	0.00527684	0.00216995	0.00929473	0.0662006	0.347305	0.356795	0.00292368	15239	0.344675	5407	0.34639	9832	Tb927_05_v5
ABBA	Pleomorphic	T. b. gambiense 2	1802303	802389	999914	0.0030346	0.00240789	0.00353752	256714	81249.1	0.00186217	0.00507146	0.00266744	0.00826643	0.0560947	0.352717	0.355672	0.00292368	15239	0.344675	5407	0.34639	9832	Tb927_05_v5_revcom
ABBA	Pleomorphic	T. b. gambiense 2	1618915	748542	870373	0.00518242	0.00256578	0.0074328	250444	79176	0.00136985	0.00551081	0.00201709	0.00864695	0.0316918	0.324169	0.347027	0.00498049	23736	0.340758	5427	0.33938	18309	Tb927_06_v5
ABBA	Pleomorphic	T. b. gambiense 2	1618915	748542	870373	0.00518242	0.00256578	0.0074328	317131	100274	0.00156866	0.00641969	0.00217073	0.0100008	0.0462191	0.348719	0.362807	0.00498049	23736	0.340758	5427	0.33938	18309	Tb927_06_v5_revcom
ABBA	Pleomorphic	T. b. gambiense 2	2205233	1201803	1003430	0.00310922	0.00228772	0.00409313	386727	124048	0.00150552	0.0057765	0.00241574	0.00985835	0.0650611	0.357718	0.365493	0.00299327	18975	0.347347	7579	0.348219	11396	Tb927_07_v5
ABBA	Pleomorphic	T. b. gambiense 2	2205233	1201803	1003430	0.00310922	0.00228772	0.00409313	522783	166003	0.00125917	0.00477296	0.00196493	0.00802157	0.0736764	0.337361	0.364466	0.00299327	18975	0.347347	7579	0.348219	11396	Tb927_07_v5_revcom
ABBA	Pleomorphic	T. b. gambiense 2	2481190	1360374	1120816	0.00389046	0.00245324	0.00563486	629725	201244	0.00139408	0.00605626	0.00219601	0.00967862	0.0780203	0.365327	0.375986	0.00375472	25982	0.363649	8871	0.355926	17111	Tb927_08_v5
ABBA	Pleomorphic	T. b. gambiense 2	2481190	1360374	1120816	0.00389046	0.00245324	0.00563486	399485	127553	0.00128041	0.00571639	0.00203083	0.00860563	0.04614	0.363819	0.387432	0.00375472	25982	0.363649	8871	0.355926	17111	Tb927_08_v5_revcom
ABBA	Pleomorphic	T. b. gambiense 2	3542885	1256560	2286325	0.00572418	0.0028424	0.00730799	448565	142114	0.0016306	0.00634882	0.00252408	0.0105913	0.027695	0.335908	0.357966	0.00548711	56896	0.348297	9870	0.340291	47026	Tb927_09_v5
ABBA	Pleomorphic	T. b. gambiense 2	3542885	1256560	2286325	0.00572418	0.0028424	0.00730799	504725	158554	0.00178627	0.0065365	0.0025425	0.00997424	0.0327256	0.346726	0.365603	0.00548711	56896	0.348297	9870	0.340291	47026	Tb927_09_v5_revcom
ABBA	Pleomorphic	T. b. gambiense 2	4144375	2419275	1725100	0.00284174	0.00193684	0.00411078	980715	312522	0.00118969	0.00473543	0.00206693	0.00859521	0.0790389	0.367388	0.376468	0.0027412	32292	0.35341	12798	0.350755	19494	Tb927_10_v5
ABBA	Pleomorphic	T. b. gambiense 2	4144375	2419275	1725100	0.00284174	0.00193684	0.00411078	851135	270062	0.00101217	0.00436036	0.00179049	0.00790791	0.0610249	0.36866	0.37589	0.0027412	32292	0.35341	12798	0.350755	19494	Tb927_10_v5_revcom
ABBA	Pleomorphic	T. b. gambiense 2	5223313	2891028	2332285	0.00406949	0.00298542	0.00541327	1.21845e+06	385402	0.00163688	0.0063037	0.00221315	0.00966792	0.072683	0.348319	0.369183	0.00392799	58847	0.350374	23805	0.347482	35042	Tb927_11_v5
ABBA	Pleomorphic	T. b. gambiense 2	5223313	2891028	2332285	0.00406949	0.00298542	0.00541327	972312	308405	0.00204082	0.00720714	0.00266007	0.0106046	0.0690515	0.337668	0.36148	0.00392799	58847	0.350374	23805	0.347482	35042	Tb927_11_v5_revcom
BoTat	Monomorphic	T. b. equiperdum type BoTat	1064672	469206	595466	0.00297785	0.00174834	0.00394666	284782	89314	0.00110662	0.00316896	0.00141203	0.00436215	0.0565538	0.291192	0.287402	0.00287859	10234	0.291537	2719	0.302337	7515	Tb927_01_v5
BoTat	Monomorphic	T. b. equiperdum type BoTat	1064672	469206	595466	0.00297785	0.00174834	0.00394666	71687.8	22561.1	0.0017378	0.00432496	0.00183387	0.00475259	0.0209027	0.293633	0.301414	0.00287859	10234	0.291537	2719	0.302337	7515	Tb927_01_v5_revcom
BoTat	Monomorphic	T. b. equiperdum type BoTat	1193948	506259	687689	0.0031208	0.00146525	0.00433958	159968	50777	0.000694762	0.00263951	0.000867309	0.00384506	0.0208115	0.296763	0.302849	0.00302062	11387	0.308247	2331	0.318898	9056	Tb927_02_v5
BoTat	Monomorphic	T. b. equiperdum type BoTat	1193948	506259	687689	0.0031208	0.00146525	0.00433958	223610	71039.8	0.00128772	0.00293755	0.00146854	0.00419016	0.0422889	0.32667	0.303082	0.00302062	11387	0.308247	2331	0.318898	9056	Tb927_02_v5_revcom
BoTat	Monomorphic	T. b. equiperdum type BoTat	1653225	849531	803694	0.00283444	0.00120579	0.00455597	291708	92113.7	0.000845127	0.00308235	0.00127481	0.00487936	0.0338026	0.267903	0.287452	0.0027412	15181	0.264956	3744	0.309507	11437	Tb927_03_v5
BoTat	Monomorphic	T. b. equiperdum type BoTat	1653225	849531	803694	0.00283444	0.00120579	0.00455597	352127	111970	0.000583787	0.00257511	0.00108617	0.00462358	0.0315419	0.246372	0.266448	0.0027412	15181	0.264956	3744	0.309507	11437	Tb927_03_v5_revcom
BoTat	Monomorphic	T. b. equiperdum type BoTat	1590432	848661	741771	0.00264662	0.00129013	0.00419857	145106	46177.8	0.000581634	0.00225902	0.000850794	0.00359911	0.0133907	0.284206	0.29791	0.00255624	13638	0.282611	3746	0.30397	9892	Tb927_04_v5
BoTat	Monomorphic	T. b. equiperdum type BoTat	1590432	848661	741771	0.00264662	0.00129013	0.00419857	498425	157343	0.000859408	0.00303679	0.00134405	0.00530568	0.064235	0.286424	0.295781	0.00255624	13638	0.282611	3746	0.30397	9892	Tb927_04_v5_revcom
BoTat	Monomorphic	T. b. equiperdum type BoTat	1802303	802389	999914	0.00171409	0.00119496	0.00213066	350256	111446	0.000568035	0.00225662	0.00109894	0.00428936	0.0396539	0.239493	0.248495	0.00165105	11016	0.253049	3645	0.278568	7371	Tb927_05_v5
BoTat	Monomorphic	T. b. equiperdum type BoTat	1802303	802389	999914	0.00171409	0.00119496	0.00213066	256713	81246.9	0.00114792	0.00263006	0.00150202	0.0041606	0.0440756	0.277554	0.252362	0.00165105	11016	0.253049	3645	0.278568	7371	Tb927_05_v5_revcom
BoTat	Monomorphic	T. b. equiperdum type BoTat	1618915	748542	870373	0.00305476	0.0010884	0.00474587	250449	79176.3	0.000499846	0.00212169	0.000905948	0.00378818	0.0177153	0.232334	0.244709	0.00294062	16035	0.251531	3128	0.307881	12907	Tb927_06_v5
BoTat	Monomorphic	T. b. equiperdum type BoTat	1618915	748542	870373	0.00305476	0.0010884	0.00474587	317141	100266	0.000705207	0.00297099	0.00106024	0.00487419	0.0313517	0.249856	0.275217	0.00294062	16035	0.251531	3128	0.307881	12907	Tb927_06_v5_revcom
BoTat	Monomorphic	T. b. equiperdum type BoTat	2205233	1201803	1003430	0.00135431	0.000825668	0.00198746	386720	124054	0.000575463	0.00238433	0.00109751	0.00448862	0.0446263	0.252862	0.254485	0.0013107	11265	0.24263	3965	0.264162	7300	Tb927_07_v5
BoTat	Monomorphic	T. b. equiperdum type BoTat	2205233	1201803	1003430	0.00135431	0.000825668	0.00198746	522768	166027	0.000407394	0.00157197	0.000735218	0.00284559	0.0407733	0.230664	0.24743	0.0013107	11265	0.24263	3965	0.264162	7300	Tb927_07_v5_revcom
BoTat	Monomorphic	T. b. equiperdum type BoTat	2481190	1360374	1120816	0.00184292	0.00100187	0.00286374	629734	201238	0.000569877	0.00227507	0.000995245	0.00383936	0.0497952	0.255459	0.259821	0.00177854	15865	0.259258	5087	0.287071	10778	Tb927_08_v5
BoTat	Monomorphic	T. b. equiperdum type BoTat	2481190	1360374	1120816	0.00184292	0.00100187	0.00286374	399480	127552	0.000553204	0.00254967	0.000966432	0.00394849	0.033334	0.270758	0.289422	0.00177854	15865	0.259258	5087	0.287071	10778	Tb927_08_v5_revcom
BoTat	Monomorphic	T. b. equiperdum type BoTat	3542885	1256560	2286325	0.00387904	0.00152799	0.00517117	448540	142132	0.000912239	0.00331112	0.00140107	0.00564797	0.0201958	0.262157	0.268917	0.0037162	41854	0.270844	6812	0.323072	35042	Tb927_09_v5
BoTat	Monomorphic	T. b. equiperdum type BoTat	3542885	1256560	2286325	0.00387904	0.00152799	0.00517117	504707	158574	0.00102068	0.00331121	0.0015409	0.00524171	0.0238857	0.270498	0.272604	0.0037162	41854	0.270844	6812	0.323072	35042	Tb927_09_v5_revcom
BoTat	Monomorphic	T. b. equiperdum type BoTat	4144375	2419275	1725100	0.00127981	0.000739814	0.00203711	980739	312505	0.000427987	0.00181318	0.000808494	0.00343329	0.0505931	0.258662	0.271862	0.00123776	18895	0.254588	6810	0.28101	12085	Tb927_10_v5
BoTat	Monomorphic	T. b. equiperdum type BoTat	4144375	2419275	1725100	0.00127981	0.000739814	0.00203711	851139	270071	0.000390439	0.00174445	0.000753022	0.00316057	0.0411638	0.249659	0.262269	0.00123776	18895	0.254588	6810	0.28101	12085	Tb927_10_v5_revcom
BoTat	Monomorphic	T. b. equiperdum type BoTat	5223313	2891028	2332285	0.00224934	0.0014889	0.00319196	1.21841e+06	385436	0.000830328	0.00275851	0.00113675	0.00444534	0.0515567	0.284874	0.280061	0.00217444	38927	0.284721	14620	0.296011	24307	Tb927_11_v5
BoTat	Monomorphic	T. b. equiperdum type BoTat	5223313	2891028	2332285	0.00224934	0.0014889	0.00319196	972317	308417	0.00116916	0.00354304	0.00156146	0.0053123	0.0553774	0.287025	0.292557	0.00217444	38927	0.284721	14620	0.296011	24307	Tb927_11_v5_revcom
Dodola.943	Monomorphic	T. b. equiperdum type OVI	1064672	469206	595466	0.0023026	0.00135915	0.003046	284778	89314.9	0.000977614	0.00237605	0.0010703	0.00286862	0.0634014	0.310918	0.31394	0.00222813	7486	0.311242	1982	0.318921	5504	Tb927_01_v5
Dodola.943	Monomorphic	T. b. equiperdum type OVI	1064672	469206	595466	0.0023026	0.00135915	0.003046	71684.2	22565.4	0.00117989	0.00277069	0.00122474	0.00289685	0.0190034	0.309782	0.310087	0.00222813	7486	0.311242	1982	0.318921	5504	Tb927_01_v5_revcom
Dodola.943	Monomorphic	T. b. equiperdum type OVI	1193948	506259	687689	0.00246094	0.00105706	0.00349444	159965	50780.8	0.000681846	0.00248573	0.000797653	0.00325627	0.0254727	0.299138	0.298541	0.00238098	8907	0.299383	1729	0.323926	7178	Tb927_02_v5
Dodola.943	Monomorphic	T. b. equiperdum type OVI	1193948	506259	687689	0.00246094	0.00105706	0.00349444	223613	71036.6	0.000841912	0.00157083	0.000917356	0.00211424	0.0326425	0.320843	0.287735	0.00238098	8907	0.299383	1729	0.323926	7178	Tb927_02_v5_revcom
Dodola.943	Monomorphic	T. b. equiperdum type OVI	1653225	849531	803694	0.00220905	0.000754536	0.00374651	291713	92110.7	0.000605245	0.00178956	0.00089159	0.00290834	0.0307438	0.305848	0.301052	0.00213359	10713	0.282804	2191	0.341198	8522	Tb927_03_v5
Dodola.943	Monomorphic	T. b. equiperdum type OVI	1653225	849531	803694	0.00220905	0.000754536	0.00374651	352135	111961	0.000435341	0.00130678	0.000702083	0.00233912	0.0270948	0.275915	0.268622	0.00213359	10713	0.282804	2191	0.341198	8522	Tb927_03_v5_revcom
Dodola.943	Monomorphic	T. b. equiperdum type OVI	1590432	848661	741771	0.00199897	0.000937353	0.00321356	145106	46179.7	0.00057203	0.00176506	0.000695117	0.00236747	0.0163254	0.312205	0.31262	0.0019246	9623	0.29141	2613	0.328031	7010	Tb927_04_v5
Dodola.943	Monomorphic	T. b. equiperdum type OVI	1590432	848661	741771	0.00199897	0.000937353	0.00321356	498421	157352	0.000669495	0.00188933	0.000961929	0.00301637	0.0628031	0.308365	0.301812	0.0019246	9623	0.29141	2613	0.328031	7010	Tb927_04_v5_revcom
Dodola.943	Monomorphic	T. b. equiperdum type OVI	1802303	802389	999914	0.00108956	0.000715496	0.00138972	350260	111446	0.000292095	0.0010503	0.000580966	0.00227406	0.0341107	0.278273	0.258092	0.00104943	6229	0.28511	1942	0.312038	4287	Tb927_05_v5
Dodola.943	Monomorphic	T. b. equiperdum type OVI	1802303	802389	999914	0.00108956	0.000715496	0.00138972	256719	81243.3	0.000807048	0.0018163	0.00111608	0.0027786	0.0547775	0.319178	0.296261	0.00104943	6229	0.28511	1942	0.312038	4287	Tb927_05_v5_revcom
Dodola.943	Monomorphic	T. b. equiperdum type OVI	1618915	748542	870373	0.00204771	0.000698506	0.00320807	250450	79174.5	0.000378176	0.00111645	0.000631955	0.00203178	0.017774	0.265076	0.257702	0.00197506	9960	0.279314	1810	0.330295	8150	Tb927_06_v5
Dodola.943	Monomorphic	T. b. equiperdum type OVI	1618915	748542	870373	0.00204771	0.000698506	0.00320807	317140	100269	0.000571617	0.00158045	0.000847268	0.00286864	0.0329848	0.306762	0.289977	0.00197506	9960	0.279314	1810	0.330295	8150	Tb927_06_v5_revcom
Dodola.943	Monomorphic	T. b. equiperdum type OVI	2205233	1201803	1003430	0.000790001	0.000412722	0.00124186	386710	124063	0.000288913	0.00112294	0.00053205	0.00210076	0.0388612	0.247982	0.260601	0.000763762	6264	0.237007	2028	0.284141	4236	Tb927_07_v5
Dodola.943	Monomorphic	T. b. equiperdum type OVI	2205233	1201803	1003430	0.000790001	0.000412722	0.00124186	522770	166027	0.000225965	0.000763985	0.000399859	0.00145577	0.0378711	0.229381	0.245164	0.000763762	6264	0.237007	2028	0.284141	4236	Tb927_07_v5_revcom
Dodola.943	Monomorphic	T. b. equiperdum type OVI	2481190	1360374	1120816	0.00111123	0.000475281	0.0018831	629746	201225	0.000307275	0.00110418	0.00052053	0.00185366	0.041838	0.233887	0.242851	0.00106874	9606	0.233323	2676	0.292552	6930	Tb927_08_v5
Dodola.943	Monomorphic	T. b. equiperdum type OVI	2481190	1360374	1120816	0.00111123	0.000475281	0.0018831	399476	127556	0.000247767	0.00103398	0.000499439	0.00171886	0.02316	0.25384	0.27462	0.00106874	9606	0.233323	2676	0.292552	6930	Tb927_08_v5_revcom
Dodola.943	Monomorphic	T. b. equiperdum type OVI	3542885	1256560	2286325	0.00280772	0.000955807	0.00382552	448554	142119	0.000642074	0.00184367	0.000969793	0.00303857	0.0188474	0.276954	0.277046	0.00269911	28094	0.28885	4003	0.348942	24091	Tb927_09_v5
Dodola.943	Monomorphic	T. b. equiperdum type OVI	3542885	1256560	2286325	0.00280772	0.000955807	0.00382552	504713	158569	0.000686279	0.00192111	0.000995788	0.00302351	0.0223097	0.296668	0.293708	0.00269911	28094	0.28885	4003	0.348942	24091	Tb927_09_v5_revcom
Dodola.943	Monomorphic	T. b. equiperdum type OVI	4144375	2419275	1725100	0.000905556	0.00040291	0.00161046	980735	312511	0.000291222	0.00101696	0.000504321	0.00178409	0.045668	0.267027	0.268249	0.000872595	12793	0.245884	3832	0.298419	8961	Tb927_10_v5
Dodola.943	Monomorphic	T. b. equiperdum type OVI	4144375	2419275	1725100	0.000905556	0.00040291	0.00161046	851145	270066	0.000190546	0.000774425	0.000379538	0.00144798	0.0279839	0.240003	0.249192	0.000872595	12793	0.245884	3832	0.298419	8961	Tb927_10_v5_revcom
Dodola.943	Monomorphic	T. b. equiperdum type OVI	5223313	2891028	2332285	0.00126885	0.000830606	0.00181208	1.21844e+06	385406	0.000468028	0.00126081	0.000625045	0.00203438	0.0496209	0.320379	0.30098	0.00122521	20576	0.304348	7621	0.314953	12955	Tb927_11_v5
Dodola.943	Monomorphic	T. b. equiperdum type OVI	5223313	2891028	2332285	0.00126885	0.000830606	0.00181208	972333	308400	0.000763732	0.00195367	0.000986733	0.00286445	0.0631044	0.313788	0.301786	0.00122521	20576	0.304348	7621	0.314953	12955	Tb927_11_v5_revcom
EATRO2340	Pleomorphic	T. b. rhodesiense	1064672	469206	595466	0.00509204	0.00326952	0.00652812	284774	89319.2	0.0020414	0.0064719	0.00257602	0.00897388	0.0756527	0.351629	0.371094	0.00492864	14858	0.357773	4151	0.351384	10707	Tb927_01_v5
EATRO2340	Pleomorphic	T. b. rhodesiense	1064672	469206	595466	0.00509204	0.00326952	0.00652812	71681.9	22566.3	0.00288374	0.0074432	0.00296833	0.00846325	0.0243013	0.344938	0.359111	0.00492864	14858	0.357773	4151	0.351384	10707	Tb927_01_v5_revcom
EATRO2340	Pleomorphic	T. b. rhodesiense	1193948	506259	687689	0.00622016	0.0034644	0.00824888	159959	50780.3	0.00203832	0.00774499	0.00228112	0.00994504	0.0339347	0.348792	0.366686	0.00601876	20505	0.360737	4709	0.347391	15796	Tb927_02_v5
EATRO2340	Pleomorphic	T. b. rhodesiense	1193948	506259	687689	0.00622016	0.0034644	0.00824888	223616	71030.3	0.00251939	0.00663329	0.00289612	0.00903346	0.0489091	0.364901	0.367316	0.00601876	20505	0.360737	4709	0.347391	15796	Tb927_02_v5_revcom
EATRO2340	Pleomorphic	T. b. rhodesiense	1653225	849531	803694	0.00550342	0.00303906	0.00810833	291695	92120.1	0.00208776	0.00683146	0.00261855	0.00944104	0.0486264	0.352693	0.371757	0.00532255	24617	0.359942	6945	0.356472	17672	Tb927_03_v5
EATRO2340	Pleomorphic	T. b. rhodesiense	1653225	849531	803694	0.00550342	0.00303906	0.00810833	352141	111953	0.00169089	0.00668176	0.00250601	0.0103031	0.0529211	0.358518	0.367352	0.00532255	24617	0.359942	6945	0.356472	17672	Tb927_03_v5_revcom
EATRO2340	Pleomorphic	T. b. rhodesiense	1590432	848661	741771	0.00448152	0.00224333	0.00704224	145104	46179.1	0.00126265	0.00551928	0.00165601	0.00782881	0.0215493	0.357647	0.383719	0.00433055	19708	0.35025	5262	0.349192	14446	Tb927_04_v5
EATRO2340	Pleomorphic	T. b. rhodesiense	1590432	848661	741771	0.00448152	0.00224333	0.00704224	498425	157345	0.00129161	0.00522399	0.0019591	0.00830206	0.0719669	0.346018	0.361326	0.00433055	19708	0.35025	5262	0.349192	14446	Tb927_04_v5_revcom
EATRO2340	Pleomorphic	T. b. rhodesiense	1802303	802389	999914	0.00367803	0.00282033	0.00436629	350245	111455	0.00143832	0.00590219	0.0022177	0.00949515	0.0616002	0.35045	0.359398	0.00353994	18267	0.348148	6262	0.349849	12005	Tb927_05_v5
EATRO2340	Pleomorphic	T. b. rhodesiense	1802303	802389	999914	0.00367803	0.00282033	0.00436629	256712	81253.6	0.00250148	0.00565207	0.00309163	0.00851377	0.0577463	0.343445	0.35204	0.00353994	18267	0.348148	6262	0.349849	12005	Tb927_05_v5_revcom
EATRO2340	Pleomorphic	T. b. rhodesiense	1618915	748542	870373	0.00535277	0.00253445	0.00777658	250444	79174	0.00131904	0.00526351	0.00192884	0.00817884	0.0306498	0.342862	0.356648	0.00516482	23632	0.354548	5185	0.353612	18447	Tb927_06_v5
EATRO2340	Pleomorphic	T. b. rhodesiense	1618915	748542	870373	0.00535277	0.00253445	0.00777658	317138	100269	0.00154602	0.00657997	0.00214904	0.00992841	0.0471402	0.355841	0.370292	0.00516482	23632	0.354548	5185	0.353612	18447	Tb927_06_v5_revcom
EATRO2340	Pleomorphic	T. b. rhodesiense	2205233	1201803	1003430	0.0032673	0.00218185	0.00456733	386716	124054	0.00140632	0.00560607	0.00221586	0.00929432	0.0622525	0.361874	0.364042	0.00316442	19307	0.361237	7038	0.361554	12269	Tb927_07_v5
EATRO2340	Pleomorphic	T. b. rhodesiense	2205233	1201803	1003430	0.0032673	0.00218185	0.00456733	522778	166011	0.00117178	0.00463989	0.00184202	0.00760848	0.0694295	0.359819	0.374347	0.00316442	19307	0.361237	7038	0.361554	12269	Tb927_07_v5_revcom
EATRO2340	Pleomorphic	T. b. rhodesiense	2481190	1360374	1120816	0.0045137	0.00265966	0.00676402	629724	201244	0.00151165	0.00642862	0.00224116	0.00980355	0.0727419	0.365467	0.37745	0.00436065	29900	0.3676	9537	0.359171	20363	Tb927_08_v5
EATRO2340	Pleomorphic	T. b. rhodesiense	2481190	1360374	1120816	0.0045137	0.00265966	0.00676402	399480	127558	0.00146115	0.0061838	0.00209572	0.00869959	0.0445089	0.365732	0.384484	0.00436065	29900	0.3676	9537	0.359171	20363	Tb927_08_v5_revcom
EATRO2340	Pleomorphic	T. b. rhodesiense	3542885	1256560	2286325	0.00678731	0.00316277	0.00877935	448558	142113	0.00198353	0.00732046	0.00281532	0.0113354	0.0283097	0.342393	0.358304	0.00650043	65390	0.354485	10778	0.351747	54612	Tb927_09_v5
EATRO2340	Pleomorphic	T. b. rhodesiense	3542885	1256560	2286325	0.00678731	0.00316277	0.00877935	504710	158562	0.00189971	0.00684496	0.00260901	0.0101995	0.0301189	0.348512	0.368442	0.00650043	65390	0.354485	10778	0.351747	54612	Tb927_09_v5_revcom
EATRO2340	Pleomorphic	T. b. rhodesiense	4144375	2419275	1725100	0.00318097	0.00199342	0.00484639	980732	312512	0.00121551	0.00477967	0.0019033	0.00786017	0.0729345	0.358938	0.36646	0.00307631	35694	0.35976	12996	0.355712	22698	Tb927_10_v5
EATRO2340	Pleomorphic	T. b. rhodesiense	4144375	2419275	1725100	0.00318097	0.00199342	0.00484639	851129	270066	0.00105175	0.00459762	0.001721	0.00762746	0.0580522	0.365376	0.374957	0.00307631	35694	0.35976	12996	0.355712	22698	Tb927_10_v5_revcom
EATRO2340	Pleomorphic	T. b. rhodesiense	5223313	2891028	2332285	0.00469693	0.0032768	0.00645728	1.21842e+06	385421	0.00192266	0.00701081	0.00238552	0.0100015	0.074051	0.360036	0.375968	0.00454483	65969	0.361566	25369	0.358781	40600	Tb927_11_v5
EATRO2340	Pleomorphic	T. b. rhodesiense	5223313	2891028	2332285	0.00469693	0.0032768	0.00645728	972307	308402	0.00216924	0.00752083	0.00270148	0.0105496	0.0649926	0.350967	0.366225	0.00454483	65969	0.361566	25369	0.358781	40600	Tb927_11_v5_revcom
EATRO3	Pleomorphic	T. b. rhodesiense	1064672	469206	595466	0.00484706	0.00315153	0.00618308	284773	89319.9	0.00194717	0.00633677	0.00247619	0.00881544	0.0775595	0.353831	0.372946	0.00469378	14010	0.361676	3959	0.354737	10051	Tb927_01_v5
EATRO3	Pleomorphic	T. b. rhodesiense	1064672	469206	595466	0.00484706	0.00315153	0.00618308	71683.2	22566.5	0.00284361	0.00684091	0.00302005	0.00811771	0.0246442	0.349693	0.369012	0.00469378	14010	0.361676	3959	0.354737	10051	Tb927_01_v5_revcom
EATRO3	Pleomorphic	T. b. rhodesiense	1193948	506259	687689	0.00572557	0.00324359	0.00755274	159962	50781.1	0.00186612	0.00737446	0.00210431	0.00961705	0.0350746	0.35349	0.367402	0.00554459	18575	0.362512	4390	0.354496	14185	Tb927_02_v5
EATRO3	Pleomorphic	T. b. rhodesiense	1193948	506259	687689	0.00572557	0.00324359	0.00755274	223622	71025.8	0.00232624	0.00632033	0.00274386	0.00870624	0.0506011	0.367246	0.367726	0.00554459	18575	0.362512	4390	0.354496	14185	Tb927_02_v5_revcom
EATRO3	Pleomorphic	T. b. rhodesiense	1653225	849531	803694	0.00532286	0.00299005	0.00778872	291696	92118.6	0.00201066	0.00677086	0.00256738	0.00937384	0.049547	0.358053	0.369977	0.00514977	23623	0.361268	6810	0.360048	16813	Tb927_03_v5
EATRO3	Pleomorphic	T. b. rhodesiense	1653225	849531	803694	0.00532286	0.00299005	0.00778872	352139	111955	0.00167751	0.00660259	0.0024722	0.0101648	0.0545988	0.358612	0.368306	0.00514977	23623	0.361268	6810	0.360048	16813	Tb927_03_v5_revcom
EATRO3	Pleomorphic	T. b. rhodesiense	1590432	848661	741771	0.0045779	0.00236894	0.00710516	145107	46176.7	0.00127962	0.00580899	0.00168476	0.0081103	0.0221377	0.361479	0.391305	0.00442587	19868	0.355591	5476	0.353795	14392	Tb927_04_v5
EATRO3	Pleomorphic	T. b. rhodesiense	1590432	848661	741771	0.0045779	0.00236894	0.00710516	498423	157346	0.0013664	0.00556393	0.00201148	0.00859458	0.0758699	0.353348	0.364943	0.00442587	19868	0.355591	5476	0.353795	14392	Tb927_04_v5_revcom
EATRO3	Pleomorphic	T. b. rhodesiense	1802303	802389	999914	0.00353683	0.00271055	0.00419989	350243	111455	0.00142456	0.00582885	0.00219639	0.00939338	0.0636016	0.350472	0.359498	0.00340795	17496	0.348482	6025	0.352415	11471	Tb927_05_v5
EATRO3	Pleomorphic	T. b. rhodesiense	1802303	802389	999914	0.00353683	0.00271055	0.00419989	256712	81252.2	0.00231363	0.00532151	0.0029317	0.00815834	0.0564031	0.345812	0.350447	0.00340795	17496	0.348482	6025	0.352415	11471	Tb927_05_v5_revcom
EATRO3	Pleomorphic	T. b. rhodesiense	1618915	748542	870373	0.00514529	0.00248572	0.00743258	250441	79176.3	0.00127868	0.00516695	0.00187835	0.00807186	0.0312642	0.341162	0.35464	0.00496607	22621	0.353531	5101	0.355952	17520	Tb927_06_v5
EATRO3	Pleomorphic	T. b. rhodesiense	1618915	748542	870373	0.00514529	0.00248572	0.00743258	317138	100269	0.00154899	0.00638373	0.00215044	0.00971325	0.0484564	0.356005	0.368694	0.00496607	22621	0.353531	5101	0.355952	17520	Tb927_06_v5_revcom
EATRO3	Pleomorphic	T. b. rhodesiense	2205233	1201803	1003430	0.00317464	0.00214184	0.00441162	386716	124055	0.00137462	0.00552103	0.00217	0.00913969	0.0629617	0.361335	0.364905	0.00307652	18745	0.361736	6902	0.362049	11843	Tb927_07_v5
EATRO3	Pleomorphic	T. b. rhodesiense	2205233	1201803	1003430	0.00317464	0.00214184	0.00441162	522772	166015	0.00114892	0.00455955	0.00182322	0.00745734	0.0702311	0.360073	0.374086	0.00307652	18745	0.361736	6902	0.362049	11843	Tb927_07_v5_revcom
EATRO3	Pleomorphic	T. b. rhodesiense	2481190	1360374	1120816	0.00431934	0.00261381	0.00638941	629729	201241	0.0014684	0.00630028	0.00219305	0.00965942	0.0747423	0.365564	0.377442	0.004176	28427	0.368294	9358	0.362628	19069	Tb927_08_v5
EATRO3	Pleomorphic	T. b. rhodesiense	2481190	1360374	1120816	0.00431934	0.00261381	0.00638941	399479	127558	0.00144721	0.0061546	0.00207494	0.00863736	0.0464978	0.366669	0.386004	0.004176	28427	0.368294	9358	0.362628	19069	Tb927_08_v5_revcom
EATRO3	Pleomorphic	T. b. rhodesiense	3542885	1256560	2286325	0.0063288	0.0030084	0.00815368	448558	142115	0.00185082	0.00694361	0.00265541	0.0109244	0.028846	0.344518	0.357864	0.00606867	60524	0.355879	10227	0.355111	50297	Tb927_09_v5
EATRO3	Pleomorphic	T. b. rhodesiense	3542885	1256560	2286325	0.0063288	0.0030084	0.00815368	504706	158565	0.00181726	0.00659708	0.00252106	0.00992027	0.0312884	0.351908	0.367858	0.00606867	60524	0.355879	10227	0.355111	50297	Tb927_09_v5_revcom
EATRO3	Pleomorphic	T. b. rhodesiense	4144375	2419275	1725100	0.00311948	0.00199129	0.00470165	980736	312511	0.00118866	0.00476585	0.00184007	0.00772896	0.0733969	0.357701	0.365591	0.00301956	35083	0.358278	13041	0.35577	22042	Tb927_10_v5
EATRO3	Pleomorphic	T. b. rhodesiense	4144375	2419275	1725100	0.00311948	0.00199129	0.00470165	851137	270063	0.00105827	0.00467148	0.00170472	0.0075889	0.0597817	0.360555	0.370242	0.00301956	35083	0.358278	13041	0.35577	22042	Tb927_10_v5_revcom
EATRO3	Pleomorphic	T. b. rhodesiense	5223313	2891028	2332285	0.00453839	0.00316929	0.00623549	1.21841e+06	385425	0.00185581	0.00684489	0.00233168	0.00986876	0.0750191	0.362914	0.377242	0.00439323	63266	0.363999	24381	0.361901	38885	Tb927_11_v5
EATRO3	Pleomorphic	T. b. rhodesiense	5223313	2891028	2332285	0.00453839	0.00316929	0.00623549	972302	308402	0.00207256	0.00728929	0.00262109	0.0103208	0.0652564	0.353925	0.368973	0.00439323	63266	0.363999	24381	0.361901	38885	Tb927_11_v5_revcom
IVM-t1	Monomorphic	T. b. evansi type B	1064672	469206	595466	0.00495947	0.00304611	0.00646712	284773	89324.1	0.00185221	0.00616415	0.00248853	0.00918079	0.0631765	0.327655	0.359137	0.00475587	16471	0.325716	4222	0.301108	12249	Tb927_01_v5
IVM-t1	Monomorphic	T. b. evansi type B	1064672	469206	595466	0.00495947	0.00304611	0.00646712	71683.9	22566.3	0.00275763	0.00680258	0.00287603	0.00834492	0.020314	0.284447	0.322015	0.00475587	16471	0.325716	4222	0.301108	12249	Tb927_01_v5_revcom
IVM-t1	Monomorphic	T. b. evansi type B	1193948	506259	687689	0.00636958	0.00347679	0.00849919	159960	50783.3	0.00212486	0.00762284	0.00239123	0.00993053	0.029073	0.297926	0.330615	0.00603366	23222	0.314735	5304	0.308881	17918	Tb927_02_v5
IVM-t1	Monomorphic	T. b. evansi type B	1193948	506259	687689	0.00636958	0.00347679	0.00849919	223617	71030.1	0.00259041	0.0063901	0.00307993	0.0092047	0.0428137	0.318561	0.339434	0.00603366	23222	0.314735	5304	0.308881	17918	Tb927_02_v5_revcom
IVM-t1	Monomorphic	T. b. evansi type B	1653225	849531	803694	0.00408723	0.00242137	0.00584809	291701	92118.9	0.00131446	0.00524334	0.00198818	0.00823845	0.0426821	0.319187	0.345894	0.00392114	19608	0.327857	6043	0.331832	13565	Tb927_03_v5
IVM-t1	Monomorphic	T. b. evansi type B	1653225	849531	803694	0.00408723	0.00242137	0.00584809	352141	111954	0.00145808	0.0060484	0.00241091	0.0102555	0.0583602	0.320987	0.350624	0.00392114	19608	0.327857	6043	0.331832	13565	Tb927_03_v5_revcom
IVM-t1	Monomorphic	T. b. evansi type B	1590432	848661	741771	0.00428397	0.00235943	0.00648584	145105	46180	0.00111576	0.0052395	0.00165327	0.00807727	0.0194206	0.31615	0.37035	0.00412253	20099	0.315782	6086	0.330746	14013	Tb927_04_v5
IVM-t1	Monomorphic	T. b. evansi type B	1590432	848661	741771	0.00428397	0.00235943	0.00648584	498415	157352	0.00142512	0.0056446	0.00211359	0.00923749	0.0761986	0.309641	0.341799	0.00412253	20099	0.315782	6086	0.330746	14013	Tb927_04_v5_revcom
IVM-t1	Monomorphic	T. b. evansi type B	1802303	802389	999914	0.00310038	0.00230796	0.00373627	350236	111467	0.00117466	0.00519983	0.00207768	0.00929167	0.0578458	0.320374	0.347403	0.00296471	16546	0.32383	5475	0.322494	11071	Tb927_05_v5
IVM-t1	Monomorphic	T. b. evansi type B	1802303	802389	999914	0.00310038	0.00230796	0.00373627	256701	81262	0.00176459	0.00501946	0.00251966	0.00835817	0.0493082	0.327209	0.339288	0.00296471	16546	0.32383	5475	0.322494	11071	Tb927_05_v5_revcom
IVM-t1	Monomorphic	T. b. evansi type B	1618915	748542	870373	0.00489744	0.00260333	0.00687043	250441	79177.6	0.00143283	0.00522353	0.00210237	0.00857108	0.032303	0.299706	0.335578	0.004698	22971	0.324829	5777	0.333205	17194	Tb927_06_v5
IVM-t1	Monomorphic	T. b. evansi type B	1618915	748542	870373	0.00489744	0.00260333	0.00687043	317131	100272	0.00164222	0.00653699	0.00228442	0.0101584	0.0493885	0.332616	0.352512	0.004698	22971	0.324829	5777	0.333205	17194	Tb927_06_v5_revcom
IVM-t1	Monomorphic	T. b. evansi type B	2205233	1201803	1003430	0.00320672	0.00217661	0.00444048	386735	124041	0.00139768	0.00545976	0.00224158	0.00941583	0.0552871	0.315279	0.342536	0.0030725	21098	0.317598	7872	0.323261	13226	Tb927_07_v5
IVM-t1	Monomorphic	T. b. evansi type B	2205233	1201803	1003430	0.00320672	0.00217661	0.00444048	522786	166003	0.00123063	0.00454655	0.00197203	0.00785646	0.0632137	0.309232	0.343154	0.0030725	21098	0.317598	7872	0.323261	13226	Tb927_07_v5_revcom
IVM-t1	Monomorphic	T. b. evansi type B	2481190	1360374	1120816	0.00369978	0.00232556	0.00536772	629724	201245	0.00143547	0.00601731	0.00223003	0.00972238	0.0770052	0.318944	0.358364	0.00355923	26424	0.330132	9223	0.336394	17201	Tb927_08_v5
IVM-t1	Monomorphic	T. b. evansi type B	2481190	1360374	1120816	0.00369978	0.00232556	0.00536772	399479	127558	0.0011092	0.00474787	0.00191342	0.00791484	0.0382236	0.321278	0.362673	0.00355923	26424	0.330132	9223	0.336394	17201	Tb927_08_v5_revcom
IVM-t1	Monomorphic	T. b. evansi type B	3542885	1256560	2286325	0.00531515	0.00284255	0.00667408	448568	142111	0.00166943	0.00648134	0.00259708	0.010906	0.0290045	0.300286	0.333369	0.00502536	55296	0.319961	10646	0.322463	44650	Tb927_09_v5
IVM-t1	Monomorphic	T. b. evansi type B	3542885	1256560	2286325	0.00531515	0.00284255	0.00667408	504719	158559	0.00176319	0.00638242	0.00256966	0.010044	0.0325968	0.31944	0.350125	0.00502536	55296	0.319961	10646	0.322463	44650	Tb927_09_v5_revcom
IVM-t1	Monomorphic	T. b. evansi type B	4144375	2419275	1725100	0.00290824	0.00185939	0.00437914	980716	312523	0.00113794	0.00451616	0.0020706	0.00876657	0.0671946	0.327983	0.348869	0.00278325	35965	0.314867	13707	0.324332	22258	Tb927_10_v5
IVM-t1	Monomorphic	T. b. evansi type B	4144375	2419275	1725100	0.00290824	0.00185939	0.00437914	851136	270058	0.00097066	0.0042391	0.00176494	0.00809815	0.0528075	0.323271	0.353843	0.00278325	35965	0.314867	13707	0.324332	22258	Tb927_10_v5_revcom
IVM-t1	Monomorphic	T. b. evansi type B	5223313	2891028	2332285	0.00374702	0.00271837	0.0050221	1.21843e+06	385404	0.00148494	0.0059157	0.00210496	0.00940717	0.069194	0.325093	0.352382	0.00360809	56992	0.329748	22993	0.331313	33999	Tb927_11_v5
IVM-t1	Monomorphic	T. b. evansi type B	5223313	2891028	2332285	0.00374702	0.00271837	0.0050221	972324	308411	0.00178152	0.0066063	0.0024334	0.010096	0.0638403	0.316148	0.346103	0.00360809	56992	0.329748	22993	0.331313	33999	Tb927_11_v5_revcom
MU09	Monomorphic	T. b. evansi type A	1064672	469206	595466	0.00509828	0.00324924	0.00655526	284778	89315.7	0.00204855	0.00673432	0.00258239	0.00934004	0.074849	0.346373	0.361727	0.00493172	15327	0.350838	4203	0.339455	11124	Tb927_01_v5
MU09	Monomorphic	T. b. evansi type A	1064672	469206	595466	0.00509828	0.00324924	0.00655526	71691.3	22561.6	0.00270259	0.00646902	0.00288613	0.00771439	0.0213585	0.340431	0.360577	0.00493172	15327	0.350838	4203	0.339455	11124	Tb927_01_v5_revcom
MU09	Monomorphic	T. b. evansi type A	1193948	506259	687689	0.00605523	0.00351735	0.00792355	159956	50786.6	0.0021156	0.00789958	0.00238265	0.0101694	0.0352756	0.337643	0.364758	0.00584821	20228	0.350805	4905	0.34339	15323	Tb927_02_v5
MU09	Monomorphic	T. b. evansi type A	1193948	506259	687689	0.00605523	0.00351735	0.00792355	223613	71032.1	0.00256636	0.00657762	0.00297219	0.00921158	0.0497895	0.351362	0.366827	0.00584821	20228	0.350805	4905	0.34339	15323	Tb927_02_v5_revcom
MU09	Monomorphic	T. b. evansi type A	1653225	849531	803694	0.00511525	0.00268113	0.0076882	291700	92118.3	0.00166693	0.00575263	0.00236634	0.00879563	0.0430871	0.358227	0.377606	0.00494392	22831	0.358259	6158	0.357899	16673	Tb927_03_v5
MU09	Monomorphic	T. b. evansi type A	1653225	849531	803694	0.00511525	0.00268113	0.0076882	352141	111953	0.00158122	0.00629483	0.00247205	0.0103335	0.0535428	0.35273	0.368946	0.00494392	22831	0.358259	6158	0.357899	16673	Tb927_03_v5_revcom
MU09	Monomorphic	T. b. evansi type A	1590432	848661	741771	0.0048394	0.00267922	0.00731088	145109	46176	0.00135447	0.0057055	0.00178064	0.00819981	0.0212303	0.348357	0.386639	0.00467289	20974	0.346167	6336	0.357877	14638	Tb927_04_v5
MU09	Monomorphic	T. b. evansi type A	1590432	848661	741771	0.0048394	0.00267922	0.00731088	498415	157351	0.00165425	0.00628686	0.00248184	0.00995154	0.0833425	0.349478	0.368022	0.00467289	20974	0.346167	6336	0.357877	14638	Tb927_04_v5_revcom
MU09	Monomorphic	T. b. evansi type A	1802303	802389	999914	0.0031107	0.00232407	0.00374194	350237	111463	0.00118049	0.00502757	0.00205458	0.00909639	0.0628378	0.368271	0.371101	0.00299968	15025	0.360461	4999	0.359504	10026	Tb927_05_v5
MU09	Monomorphic	T. b. evansi type A	1802303	802389	999914	0.0031107	0.00232407	0.00374194	256707	81249.7	0.00194167	0.00483114	0.00257931	0.00781716	0.0570921	0.363425	0.362952	0.00299968	15025	0.360461	4999	0.359504	10026	Tb927_05_v5_revcom
MU09	Monomorphic	T. b. evansi type A	1618915	748542	870373	0.00486581	0.0024746	0.0069223	250443	79176.8	0.00128992	0.00529981	0.00194254	0.00839417	0.0337125	0.337204	0.356433	0.00469774	21318	0.355693	5037	0.35708	16281	Tb927_06_v5
MU09	Monomorphic	T. b. evansi type A	1618915	748542	870373	0.00486581	0.0024746	0.0069223	317128	100274	0.00150867	0.00629503	0.00215626	0.00988987	0.0503303	0.364604	0.378582	0.00469774	21318	0.355693	5037	0.35708	16281	Tb927_06_v5_revcom
MU09	Monomorphic	T. b. evansi type A	2205233	1201803	1003430	0.00325373	0.00224254	0.00446483	386731	124043	0.00147539	0.0056602	0.00235133	0.00971103	0.0640939	0.36665	0.372698	0.00314388	19140	0.360777	7211	0.363101	11929	Tb927_07_v5
MU09	Monomorphic	T. b. evansi type A	2205233	1201803	1003430	0.00325373	0.00224254	0.00446483	522780	166007	0.00121734	0.0047348	0.00194041	0.00792904	0.0718289	0.358581	0.375789	0.00314388	19140	0.360777	7211	0.363101	11929	Tb927_07_v5_revcom
MU09	Monomorphic	T. b. evansi type A	2481190	1360374	1120816	0.00400295	0.00250686	0.00581882	629722	201248	0.00142339	0.00605012	0.00220499	0.00965674	0.0787491	0.373021	0.384918	0.00386897	25995	0.371525	8887	0.368127	17108	Tb927_08_v5
MU09	Monomorphic	T. b. evansi type A	2481190	1360374	1120816	0.00400295	0.00250686	0.00581882	399482	127554	0.00137373	0.00586087	0.00209969	0.00867141	0.0482656	0.367941	0.394259	0.00386897	25995	0.371525	8887	0.368127	17108	Tb927_08_v5_revcom
MU09	Monomorphic	T. b. evansi type A	3542885	1256560	2286325	0.00586355	0.00282101	0.00753572	448562	142112	0.00173416	0.00662276	0.00265065	0.0110341	0.0299338	0.347926	0.364036	0.00563446	55490	0.356672	9599	0.360387	45891	Tb927_09_v5
MU09	Monomorphic	T. b. evansi type A	3542885	1256560	2286325	0.00586355	0.00282101	0.00753572	504711	158554	0.00167502	0.00618285	0.00247796	0.0097498	0.0317655	0.352893	0.374869	0.00563446	55490	0.356672	9599	0.360387	45891	Tb927_09_v5_revcom
MU09	Monomorphic	T. b. evansi type A	4144375	2419275	1725100	0.00300614	0.00197752	0.00444867	980716	312520	0.00122568	0.00482019	0.00206045	0.00857715	0.0775649	0.36987	0.376613	0.00290231	33655	0.357208	12932	0.357518	20723	Tb927_10_v5
MU09	Monomorphic	T. b. evansi type A	4144375	2419275	1725100	0.00300614	0.00197752	0.00444867	851135	270060	0.00104105	0.0044051	0.00180049	0.00789621	0.0596931	0.368266	0.37848	0.00290231	33655	0.357208	12932	0.357518	20723	Tb927_10_v5_revcom
MU09	Monomorphic	T. b. evansi type A	5223313	2891028	2332285	0.00412931	0.00292852	0.00561777	1.21843e+06	385401	0.00167511	0.0063334	0.00223499	0.00966543	0.076143	0.361958	0.379171	0.00399342	56977	0.364778	22463	0.366948	34514	Tb927_11_v5
MU09	Monomorphic	T. b. evansi type A	5223313	2891028	2332285	0.00412931	0.00292852	0.00561777	972315	308403	0.00191717	0.0068755	0.00256965	0.0103242	0.0676697	0.357938	0.374273	0.00399342	56977	0.364778	22463	0.366948	34514	Tb927_11_v5_revcom
MU10	Monomorphic	T. b. evansi type B	1064672	469206	595466	0.00527111	0.00334695	0.00678728	284774	89319.9	0.00214104	0.00671666	0.00265842	0.00925992	0.0705084	0.328795	0.351219	0.00509908	16622	0.33485	4539	0.323509	12083	Tb927_01_v5
MU10	Monomorphic	T. b. evansi type B	1064672	469206	595466	0.00527111	0.00334695	0.00678728	71680.7	22567.4	0.00279414	0.00711115	0.00284944	0.00799509	0.0209298	0.31299	0.340092	0.00509908	16622	0.33485	4539	0.323509	12083	Tb927_01_v5_revcom
MU10	Monomorphic	T. b. evansi type B	1193948	506259	687689	0.00587162	0.00340589	0.00768683	159957	50783.2	0.00195101	0.00718442	0.00221838	0.00955807	0.0319838	0.325931	0.348844	0.00567109	20422	0.336213	4956	0.330061	15466	Tb927_02_v5
MU10	Monomorphic	T. b. evansi type B	1193948	506259	687689	0.00587162	0.00340589	0.00768683	223612	71033.4	0.00256042	0.00668416	0.00297794	0.00922163	0.0496082	0.33621	0.348688	0.00567109	20422	0.336213	4956	0.330061	15466	Tb927_02_v5_revcom
MU10	Monomorphic	T. b. evansi type B	1653225	849531	803694	0.00455407	0.00256154	0.00666024	291695	92120.7	0.00153629	0.00553461	0.0022023	0.00842553	0.0434953	0.327301	0.3531	0.00440064	21325	0.339783	6203	0.341726	15122	Tb927_03_v5
MU10	Monomorphic	T. b. evansi type B	1653225	849531	803694	0.00455407	0.00256154	0.00666024	352144	111954	0.00149506	0.00617803	0.00241824	0.0101911	0.0553406	0.339539	0.356765	0.00440064	21325	0.339783	6203	0.341726	15122	Tb927_03_v5_revcom
MU10	Monomorphic	T. b. evansi type B	1590432	848661	741771	0.0044563	0.00249443	0.00670089	145110	46175.9	0.0011572	0.00524814	0.00166207	0.00788537	0.0199224	0.336968	0.378723	0.00430572	19931	0.342566	5972	0.344018	13959	Tb927_04_v5
MU10	Monomorphic	T. b. evansi type B	1590432	848661	741771	0.0044563	0.00249443	0.00670089	498424	157341	0.00154427	0.005955	0.00223886	0.00931641	0.082722	0.340102	0.360163	0.00430572	19931	0.342566	5972	0.344018	13959	Tb927_04_v5_revcom
MU10	Monomorphic	T. b. evansi type B	1802303	802389	999914	0.00326971	0.00246973	0.00391166	350240	111459	0.00135116	0.00547787	0.00218095	0.00937729	0.0626495	0.331278	0.34709	0.00314912	16742	0.335888	5692	0.340615	11050	Tb927_05_v5
MU10	Monomorphic	T. b. evansi type B	1802303	802389	999914	0.00326971	0.00246973	0.00391166	256712	81260.9	0.00191505	0.0049997	0.00258598	0.00801309	0.0515468	0.333094	0.347618	0.00314912	16742	0.335888	5692	0.340615	11050	Tb927_05_v5_revcom
MU10	Monomorphic	T. b. evansi type B	1618915	748542	870373	0.00513743	0.00252244	0.00738638	250445	79174.2	0.00129783	0.00530791	0.00193499	0.00834814	0.0305178	0.31663	0.342466	0.00494735	23622	0.336269	5426	0.339896	18196	Tb927_06_v5
MU10	Monomorphic	T. b. evansi type B	1618915	748542	870373	0.00513743	0.00252244	0.00738638	317129	100272	0.00158143	0.00639608	0.00221838	0.0099373	0.0467235	0.333327	0.360674	0.00494735	23622	0.336269	5426	0.339896	18196	Tb927_06_v5_revcom
MU10	Monomorphic	T. b. evansi type B	2205233	1201803	1003430	0.00298169	0.0020173	0.00413675	386725	124045	0.00130253	0.0052049	0.0021818	0.00919562	0.0604873	0.346707	0.355486	0.00288237	18343	0.344255	6804	0.347863	11539	Tb927_07_v5
MU10	Monomorphic	T. b. evansi type B	2205233	1201803	1003430	0.00298169	0.0020173	0.00413675	522779	166007	0.00108283	0.00427058	0.00181982	0.00747335	0.0672079	0.337863	0.362881	0.00288237	18343	0.344255	6804	0.347863	11539	Tb927_07_v5_revcom
MU10	Monomorphic	T. b. evansi type B	2481190	1360374	1120816	0.00386856	0.00248528	0.00554751	629727	201241	0.00140103	0.00608281	0.00218116	0.00971149	0.0772037	0.345376	0.371317	0.00373921	26408	0.355412	9208	0.349131	17200	Tb927_08_v5
MU10	Monomorphic	T. b. evansi type B	2481190	1360374	1120816	0.00386856	0.00248528	0.00554751	399481	127555	0.00132782	0.00583354	0.00204732	0.00860841	0.0467222	0.352855	0.380866	0.00373921	26408	0.355412	9208	0.349131	17200	Tb927_08_v5_revcom
MU10	Monomorphic	T. b. evansi type B	3542885	1256560	2286325	0.00598081	0.00298976	0.00762469	448555	142120	0.00178964	0.0068658	0.00267148	0.0110461	0.0286602	0.320639	0.336045	0.00573498	59832	0.332132	10903	0.341252	48929	Tb927_09_v5
MU10	Monomorphic	T. b. evansi type B	3542885	1256560	2286325	0.00598081	0.00298976	0.00762469	504717	158560	0.0018623	0.00654863	0.00260565	0.0099873	0.0318632	0.327794	0.348045	0.00573498	59832	0.332132	10903	0.341252	48929	Tb927_09_v5_revcom
MU10	Monomorphic	T. b. evansi type B	4144375	2419275	1725100	0.00303918	0.00192261	0.00460506	980720	312522	0.00118504	0.00468127	0.00200439	0.00837327	0.0705144	0.344192	0.35797	0.00293349	35972	0.33588	13389	0.339211	22583	Tb927_10_v5
MU10	Monomorphic	T. b. evansi type B	4144375	2419275	1725100	0.00303918	0.00192261	0.00460506	851142	270054	0.000999882	0.00435128	0.00174788	0.00774919	0.0545024	0.336198	0.356385	0.00293349	35972	0.33588	13389	0.339211	22583	Tb927_10_v5_revcom
MU10	Monomorphic	T. b. evansi type B	5223313	2891028	2332285	0.00407166	0.00291299	0.0055079	1.21842e+06	385413	0.00169082	0.00629934	0.00222734	0.00955614	0.073296	0.342711	0.365756	0.00393697	59230	0.348295	23391	0.346467	35839	Tb927_11_v5
MU10	Monomorphic	T. b. evansi type B	5223313	2891028	2332285	0.00407166	0.00291299	0.0055079	972312	308407	0.00189707	0.00677359	0.00252513	0.0101306	0.0642521	0.337563	0.358759	0.00393697	59230	0.348295	23391	0.346467	35839	Tb927_11_v5_revcom
OVI	Monomorphic	T. b. equiperdum type OVI	1064672	469206	595466	0.00235394	0.00141493	0.00309385	284782	89313	0.000996194	0.00245481	0.00108925	0.0029206	0.0641177	0.313724	0.31753	0.00227699	7585	0.317824	2020	0.320259	5565	Tb927_01_v5
OVI	Monomorphic	T. b. equiperdum type OVI	1064672	469206	595466	0.00235394	0.00141493	0.00309385	71686.8	22563.1	0.00127854	0.00307107	0.00135251	0.00314127	0.0205235	0.333077	0.325347	0.00227699	7585	0.317824	2020	0.320259	5565	Tb927_01_v5_revcom
OVI	Monomorphic	T. b. equiperdum type OVI	1193948	506259	687689	0.00249418	0.00113722	0.00349314	159967	50777.1	0.00074372	0.00269249	0.000838865	0.00350396	0.0277713	0.30733	0.304482	0.0024128	8873	0.30716	1812	0.329157	7061	Tb927_02_v5
OVI	Monomorphic	T. b. equiperdum type OVI	1193948	506259	687689	0.00249418	0.00113722	0.00349314	223611	71039.2	0.000903442	0.00166138	0.000977161	0.00220464	0.0349554	0.326844	0.299349	0.0024128	8873	0.30716	1812	0.329157	7061	Tb927_02_v5_revcom
OVI	Monomorphic	T. b. equiperdum type OVI	1653225	849531	803694	0.00216525	0.000779032	0.00363052	291714	92109.7	0.000608642	0.00184405	0.000909832	0.00295673	0.0320569	0.306928	0.301718	0.00209017	10459	0.284705	2247	0.342887	8212	Tb927_03_v5
OVI	Monomorphic	T. b. equiperdum type OVI	1653225	849531	803694	0.00216525	0.000779032	0.00363052	352137	111959	0.000463904	0.00134916	0.000731674	0.00239807	0.0291088	0.280721	0.270259	0.00209017	10459	0.284705	2247	0.342887	8212	Tb927_03_v5_revcom
OVI	Monomorphic	T. b. equiperdum type OVI	1590432	848661	741771	0.0019407	0.000914904	0.00311432	145104	46181.6	0.000535471	0.00183278	0.000643896	0.0024172	0.0166612	0.305039	0.318545	0.00187117	9381	0.28565	2609	0.3294	6772	Tb927_04_v5
OVI	Monomorphic	T. b. equiperdum type OVI	1590432	848661	741771	0.0019407	0.000914904	0.00311432	498420	157351	0.00066796	0.00178695	0.000986811	0.00304284	0.0627825	0.306902	0.298472	0.00187117	9381	0.28565	2609	0.3294	6772	Tb927_04_v5_revcom
OVI	Monomorphic	T. b. equiperdum type OVI	1802303	802389	999914	0.0010473	0.00066366	0.00135516	350259	111446	0.000282913	0.000979544	0.000578688	0.00221692	0.0340435	0.279061	0.257629	0.00100985	5930	0.283865	1812	0.317069	4118	Tb927_05_v5
OVI	Monomorphic	T. b. equiperdum type OVI	1802303	802389	999914	0.0010473	0.00066366	0.00135516	256719	81243.5	0.000745332	0.00163598	0.00104141	0.00257287	0.0526957	0.318973	0.294912	0.00100985	5930	0.283865	1812	0.317069	4118	Tb927_05_v5_revcom
OVI	Monomorphic	T. b. equiperdum type OVI	1618915	748542	870373	0.00201044	0.000734671	0.00310763	250448	79176.6	0.000418006	0.00114445	0.000663176	0.00206929	0.019393	0.266829	0.263504	0.00193935	9730	0.281853	1885	0.332485	7845	Tb927_06_v5
OVI	Monomorphic	T. b. equiperdum type OVI	1618915	748542	870373	0.00201044	0.000734671	0.00310763	317138	100270	0.000600615	0.00163711	0.000882225	0.00294282	0.0352107	0.312057	0.289461	0.00193935	9730	0.281853	1885	0.332485	7845	Tb927_06_v5_revcom
OVI	Monomorphic	T. b. equiperdum type OVI	2205233	1201803	1003430	0.000789395	0.000420929	0.0012307	386711	124062	0.000295109	0.00119357	0.000537583	0.00218908	0.0408421	0.252717	0.266074	0.000763418	6222	0.239039	2050	0.28607	4172	Tb927_07_v5
OVI	Monomorphic	T. b. equiperdum type OVI	2205233	1201803	1003430	0.000789395	0.000420929	0.0012307	522765	166028	0.000224207	0.000761728	0.000398705	0.00146079	0.0379155	0.225808	0.246129	0.000763418	6222	0.239039	2050	0.28607	4172	Tb927_07_v5_revcom
OVI	Monomorphic	T. b. equiperdum type OVI	2481190	1360374	1120816	0.0011362	0.000479044	0.00193381	629744	201228	0.00030003	0.00115578	0.000523491	0.00189527	0.0417711	0.235805	0.250085	0.00109314	9756	0.236003	2669	0.293832	7087	Tb927_08_v5
OVI	Monomorphic	T. b. equiperdum type OVI	2481190	1360374	1120816	0.0011362	0.000479044	0.00193381	399476	127556	0.00024972	0.00102232	0.000493832	0.00169638	0.0227936	0.251797	0.270656	0.00109314	9756	0.236003	2669	0.293832	7087	Tb927_08_v5_revcom
OVI	Monomorphic	T. b. equiperdum type OVI	3542885	1256560	2286325	0.00282005	0.00095381	0.00384574	448552	142119	0.000610126	0.00175242	0.000951467	0.00302181	0.017934	0.279338	0.276498	0.0027129	28104	0.290509	3973	0.350475	24131	Tb927_09_v5
OVI	Monomorphic	T. b. equiperdum type OVI	3542885	1256560	2286325	0.00282005	0.00095381	0.00384574	504709	158568	0.000721989	0.00196382	0.00101706	0.00308721	0.0231346	0.298985	0.294867	0.0027129	28104	0.290509	3973	0.350475	24131	Tb927_09_v5_revcom
OVI	Monomorphic	T. b. equiperdum type OVI	4144375	2419275	1725100	0.000903802	0.000410967	0.00159495	980735	312510	0.000305987	0.00104071	0.000525419	0.00183833	0.0469672	0.269898	0.271763	0.000870444	12866	0.246061	3904	0.295339	8962	Tb927_10_v5
OVI	Monomorphic	T. b. equiperdum type OVI	4144375	2419275	1725100	0.000903802	0.000410967	0.00159495	851143	270068	0.000191737	0.000761744	0.000384913	0.00144872	0.0276964	0.236831	0.244083	0.000870444	12866	0.246061	3904	0.295339	8962	Tb927_10_v5_revcom
OVI	Monomorphic	T. b. equiperdum type OVI	5223313	2891028	2332285	0.00124847	0.000820027	0.00177957	1.21845e+06	385402	0.000467141	0.00126273	0.000624844	0.00204194	0.0504789	0.315795	0.29922	0.00120554	20216	0.302472	7571	0.316874	12645	Tb927_11_v5
OVI	Monomorphic	T. b. equiperdum type OVI	5223313	2891028	2332285	0.00124847	0.000820027	0.00177957	972335	308399	0.000746119	0.00191116	0.000974319	0.00283348	0.0627986	0.312995	0.302056	0.00120554	20216	0.302472	7571	0.316874	12645	Tb927_11_v5_revcom
RoTat.1.2	Monomorphic	T. b. evansi type A	1064672	469206	595466	0.00449613	0.00293085	0.00572951	284780	89314.8	0.00183542	0.00609769	0.00242656	0.00872834	0.079467	0.359035	0.382454	0.00435581	13024	0.367435	3626	0.351691	9398	Tb927_01_v5
RoTat.1.2	Monomorphic	T. b. evansi type A	1064672	469206	595466	0.00449613	0.00293085	0.00572951	71684.2	22566.7	0.00252871	0.0056101	0.00275844	0.00703356	0.0228302	0.351929	0.371434	0.00435581	13024	0.367435	3626	0.351691	9398	Tb927_01_v5_revcom
RoTat.1.2	Monomorphic	T. b. evansi type A	1193948	506259	687689	0.00476115	0.00281139	0.00619651	159963	50783.6	0.00148265	0.00612218	0.00181733	0.00861863	0.0341769	0.349822	0.373605	0.00461455	15538	0.362828	3804	0.351912	11734	Tb927_02_v5
RoTat.1.2	Monomorphic	T. b. evansi type A	1193948	506259	687689	0.00476115	0.00281139	0.00619651	223619	71027	0.00208416	0.00576064	0.00252853	0.00823808	0.0546505	0.363149	0.372868	0.00461455	15538	0.362828	3804	0.351912	11734	Tb927_02_v5_revcom
RoTat.1.2	Monomorphic	T. b. evansi type A	1653225	849531	803694	0.00473193	0.00259384	0.00699196	291698	92121.1	0.00167866	0.00575863	0.00233947	0.00864961	0.0476759	0.36074	0.381144	0.00457907	20718	0.363095	5882	0.366305	14836	Tb927_03_v5
RoTat.1.2	Monomorphic	T. b. evansi type A	1653225	849531	803694	0.00473193	0.00259384	0.00699196	352139	111956	0.00147676	0.00592531	0.0023212	0.00967542	0.0554096	0.353016	0.3711	0.00457907	20718	0.363095	5882	0.366305	14836	Tb927_03_v5_revcom
RoTat.1.2	Monomorphic	T. b. evansi type A	1590432	848661	741771	0.0043354	0.00226956	0.00669892	145108	46177.4	0.00116137	0.00499775	0.00159035	0.0074694	0.0210167	0.360636	0.385911	0.00419437	18426	0.357009	5225	0.364024	13201	Tb927_04_v5
RoTat.1.2	Monomorphic	T. b. evansi type A	1590432	848661	741771	0.0043354	0.00226956	0.00669892	498420	157345	0.0013634	0.00538454	0.002055	0.00864715	0.0802192	0.356362	0.374798	0.00419437	18426	0.357009	5225	0.364024	13201	Tb927_04_v5_revcom
RoTat.1.2	Monomorphic	T. b. evansi type A	1802303	802389	999914	0.00286132	0.00220575	0.00338739	350240	111460	0.00117257	0.00493045	0.00201301	0.00873172	0.0688529	0.369352	0.372265	0.00276796	13532	0.366013	4680	0.37006	8852	Tb927_05_v5
RoTat.1.2	Monomorphic	T. b. evansi type A	1802303	802389	999914	0.00286132	0.00220575	0.00338739	256708	81253.5	0.00169789	0.0046001	0.00236704	0.00733838	0.0577314	0.372455	0.367262	0.00276796	13532	0.366013	4680	0.37006	8852	Tb927_05_v5_revcom
RoTat.1.2	Monomorphic	T. b. evansi type A	1618915	748542	870373	0.00423004	0.00222741	0.00595235	250446	79173.5	0.00106044	0.00474811	0.00169726	0.00773057	0.0341162	0.3394	0.363314	0.00409124	18243	0.362053	4463	0.363391	13780	Tb927_06_v5
RoTat.1.2	Monomorphic	T. b. evansi type A	1618915	748542	870373	0.00423004	0.00222741	0.00595235	317126	100276	0.00137052	0.00589546	0.00200084	0.00936494	0.054457	0.368784	0.380249	0.00409124	18243	0.362053	4463	0.363391	13780	Tb927_06_v5_revcom
RoTat.1.2	Monomorphic	T. b. evansi type A	2205233	1201803	1003430	0.00300228	0.00202603	0.00417152	386716	124055	0.00129137	0.00517827	0.00211143	0.00887603	0.0636526	0.366856	0.374296	0.00290983	17401	0.365226	6467	0.370856	10934	Tb927_07_v5
RoTat.1.2	Monomorphic	T. b. evansi type A	2205233	1201803	1003430	0.00300228	0.00202603	0.00417152	522769	166018	0.00109024	0.00435596	0.00177814	0.00726589	0.072082	0.356885	0.377382	0.00290983	17401	0.365226	6467	0.370856	10934	Tb927_07_v5_revcom
RoTat.1.2	Monomorphic	T. b. evansi type A	2481190	1360374	1120816	0.00360996	0.00229826	0.00520201	629729	201241	0.00128883	0.00565503	0.00203422	0.00911265	0.081681	0.37441	0.388402	0.00349611	23154	0.37566	8074	0.3741	15080	Tb927_08_v5
RoTat.1.2	Monomorphic	T. b. evansi type A	2481190	1360374	1120816	0.00360996	0.00229826	0.00520201	399477	127559	0.00123965	0.00534378	0.00191708	0.00800906	0.0493148	0.366929	0.395658	0.00349611	23154	0.37566	8074	0.3741	15080	Tb927_08_v5_revcom
RoTat.1.2	Monomorphic	T. b. evansi type A	3542885	1256560	2286325	0.00489556	0.00254185	0.00618915	448563	142117	0.00154374	0.00607998	0.00232884	0.0100657	0.0332072	0.34804	0.362559	0.00471725	45342	0.359896	8586	0.370622	36756	Tb927_09_v5
RoTat.1.2	Monomorphic	T. b. evansi type A	3542885	1256560	2286325	0.00489556	0.00254185	0.00618915	504721	158559	0.00145747	0.00568776	0.00220124	0.00907305	0.0349431	0.355131	0.372738	0.00471725	45342	0.359896	8586	0.370622	36756	Tb927_09_v5_revcom
RoTat.1.2	Monomorphic	T. b. evansi type A	4144375	2419275	1725100	0.00275945	0.00181827	0.00407937	980732	312515	0.00110299	0.00444081	0.00178014	0.00746967	0.0797653	0.37197	0.380026	0.00267253	30007	0.369521	11543	0.368857	18464	Tb927_10_v5
RoTat.1.2	Monomorphic	T. b. evansi type A	4144375	2419275	1725100	0.00275945	0.00181827	0.00407937	851131	270069	0.000953456	0.004139	0.00162845	0.00717831	0.062381	0.369375	0.378964	0.00267253	30007	0.369521	11543	0.368857	18464	Tb927_10_v5_revcom
RoTat.1.2	Monomorphic	T. b. evansi type A	5223313	2891028	2332285	0.00369852	0.00262612	0.00502783	1.21842e+06	385407	0.00147031	0.00587442	0.00205041	0.00914763	0.0785894	0.372269	0.383008	0.00358283	50020	0.372274	19764	0.375351	30256	Tb927_11_v5
RoTat.1.2	Monomorphic	T. b. evansi type A	5223313	2891028	2332285	0.00369852	0.00262612	0.00502783	972310	308410	0.00165517	0.00624937	0.00230295	0.00960978	0.0685041	0.363248	0.380359	0.00358283	50020	0.372274	19764	0.375351	30256	Tb927_11_v5_revcom
STIB247	Pleomorphic	T. b. brucei	1064672	469206	595466	0.00508946	0.00338793	0.00643021	284777	89315.5	0.00214519	0.00700792	0.00262394	0.00939322	0.0811984	0.358139	0.373845	0.00493013	14771	0.365138	4219	0.351446	10552	Tb927_01_v5
STIB247	Pleomorphic	T. b. brucei	1064672	469206	595466	0.00508946	0.00338793	0.00643021	71689	22562.6	0.00277276	0.00682733	0.00291366	0.00784258	0.0230949	0.361239	0.366944	0.00493013	14771	0.365138	4219	0.351446	10552	Tb927_01_v5_revcom
STIB247	Pleomorphic	T. b. brucei	1193948	506259	687689	0.00551807	0.00328729	0.00716031	159961	50781	0.0018192	0.0070176	0.00204882	0.00930696	0.0347194	0.344653	0.358467	0.0053464	18063	0.354282	4554	0.353092	13509	Tb927_02_v5
STIB247	Pleomorphic	T. b. brucei	1193948	506259	687689	0.00551807	0.00328729	0.00716031	223619	71027.6	0.002463	0.00656202	0.00283731	0.0088667	0.0546013	0.356519	0.361158	0.0053464	18063	0.354282	4554	0.353092	13509	Tb927_02_v5_revcom
STIB247	Pleomorphic	T. b. brucei	1653225	849531	803694	0.00522083	0.00295323	0.00761776	291695	92121.9	0.00194115	0.00680606	0.0025047	0.00931207	0.0495054	0.352146	0.366681	0.00505085	23320	0.354393	6858	0.359602	16462	Tb927_03_v5
STIB247	Pleomorphic	T. b. brucei	1653225	849531	803694	0.00522083	0.00295323	0.00761776	352140	111954	0.00162587	0.00663766	0.00240828	0.0101145	0.0547153	0.349762	0.358536	0.00505085	23320	0.354393	6858	0.359602	16462	Tb927_03_v5_revcom
STIB247	Pleomorphic	T. b. brucei	1590432	848661	741771	0.00482195	0.0025621	0.00740744	145108	46176.5	0.00129628	0.00560858	0.00168195	0.00786744	0.0208541	0.345355	0.369839	0.00466347	20784	0.351761	5988	0.358921	14796	Tb927_04_v5
STIB247	Pleomorphic	T. b. brucei	1590432	848661	741771	0.00482195	0.0025621	0.00740744	498421	157345	0.00154806	0.00607382	0.00211013	0.0089314	0.0804903	0.351838	0.364387	0.00466347	20784	0.351761	5988	0.358921	14796	Tb927_04_v5_revcom
STIB247	Pleomorphic	T. b. brucei	1802303	802389	999914	0.00338354	0.00261956	0.0039966	350239	111460	0.0013613	0.00561116	0.00215006	0.00922535	0.0618559	0.327066	0.344388	0.00326859	17268	0.334818	6064	0.344578	11204	Tb927_05_v5
STIB247	Pleomorphic	T. b. brucei	1802303	802389	999914	0.00338354	0.00261956	0.0039966	256708	81250.2	0.00219855	0.00535776	0.0027986	0.00810985	0.055722	0.336496	0.340138	0.00326859	17268	0.334818	6064	0.344578	11204	Tb927_05_v5_revcom
STIB247	Pleomorphic	T. b. brucei	1618915	748542	870373	0.00536471	0.00265694	0.00769346	250447	79171.6	0.00130932	0.00538192	0.00188423	0.00822949	0.0306027	0.326473	0.346485	0.00518004	23881	0.346649	5555	0.352527	18326	Tb927_06_v5
STIB247	Pleomorphic	T. b. brucei	1618915	748542	870373	0.00536471	0.00265694	0.00769346	317132	100274	0.0017191	0.00687756	0.00226881	0.0101498	0.0500318	0.350784	0.363584	0.00518004	23881	0.346649	5555	0.352527	18326	Tb927_06_v5_revcom
STIB247	Pleomorphic	T. b. brucei	2205233	1201803	1003430	0.00334117	0.00225974	0.00463638	386720	124051	0.00148484	0.00574832	0.00227402	0.00934856	0.0627859	0.360804	0.364844	0.00323753	19874	0.358333	7348	0.359771	12526	Tb927_07_v5
STIB247	Pleomorphic	T. b. brucei	2205233	1201803	1003430	0.00334117	0.00225974	0.00463638	522772	166013	0.00124001	0.00469977	0.00187958	0.00753866	0.0697002	0.351801	0.368534	0.00323753	19874	0.358333	7348	0.359771	12526	Tb927_07_v5_revcom
STIB247	Pleomorphic	T. b. brucei	2481190	1360374	1120816	0.0041852	0.002516	0.00621116	629732	201237	0.00142564	0.00615542	0.00214951	0.00952535	0.0751486	0.365112	0.376996	0.0040474	27565	0.367193	9038	0.362913	18527	Tb927_08_v5
STIB247	Pleomorphic	T. b. brucei	2481190	1360374	1120816	0.0041852	0.002516	0.00621116	399482	127557	0.00137626	0.00577344	0.00200646	0.00831901	0.0452465	0.366708	0.382742	0.0040474	27565	0.367193	9038	0.362913	18527	Tb927_08_v5_revcom
STIB247	Pleomorphic	T. b. brucei	3542885	1256560	2286325	0.0062836	0.00305961	0.00805549	448563	142114	0.00191354	0.00727876	0.00273868	0.0112521	0.0306061	0.34653	0.363117	0.00604365	59637	0.354104	10486	0.360091	49151	Tb927_09_v5
STIB247	Pleomorphic	T. b. brucei	3542885	1256560	2286325	0.0062836	0.00305961	0.00805549	504710	158560	0.00179053	0.00661136	0.00249778	0.00984299	0.0316589	0.345777	0.360555	0.00604365	59637	0.354104	10486	0.360091	49151	Tb927_09_v5_revcom
STIB247	Pleomorphic	T. b. brucei	4144375	2419275	1725100	0.00327541	0.0020812	0.00495018	980733	312510	0.00125786	0.00501149	0.00190617	0.00795118	0.0735644	0.355186	0.366765	0.00316981	36897	0.357696	13648	0.355071	23249	Tb927_10_v5
STIB247	Pleomorphic	T. b. brucei	4144375	2419275	1725100	0.00327541	0.0020812	0.00495018	851130	270066	0.00110627	0.00479011	0.00174827	0.00769914	0.0587454	0.357983	0.370346	0.00316981	36897	0.357696	13648	0.355071	23249	Tb927_10_v5_revcom
STIB247	Pleomorphic	T. b. brucei	5223313	2891028	2332285	0.00450123	0.00320216	0.00611151	1.21841e+06	385417	0.00183717	0.00680506	0.00232381	0.00985517	0.0755793	0.364396	0.378378	0.00435704	62294	0.366738	24444	0.364429	37850	Tb927_11_v5
STIB247	Pleomorphic	T. b. brucei	5223313	2891028	2332285	0.00450123	0.00320216	0.00611151	972318	308406	0.00212146	0.00756662	0.00267803	0.0106388	0.0683276	0.357942	0.3725	0.00435704	62294	0.366738	24444	0.364429	37850	Tb927_11_v5_revcom
STIB386	Pleomorphic	T. b. gambiense 2	1064672	469206	595466	0.00521051	0.00322309	0.00677652	284781	89313.8	0.00198747	0.00646594	0.00255366	0.00914693	0.0723604	0.36418	0.379173	0.00504182	15318	0.366807	3991	0.34466	11327	Tb927_01_v5
STIB386	Pleomorphic	T. b. gambiense 2	1193948	506259	687689	0.00582221	0.00327578	0.00769682	159959	50780	0.00176913	0.00697594	0.00204272	0.00927652	0.0309906	0.33389	0.350543	0.00563354	19892	0.345278	4651	0.335953	15241	Tb927_02_v5
STIB386	Pleomorphic	T. b. gambiense 2	1193948	506259	687689	0.00582221	0.00327578	0.00769682	223612	71033.3	0.00249954	0.00650735	0.00288132	0.00899249	0.0497398	0.350394	0.353426	0.00563354	19892	0.345278	4651	0.335953	15241	Tb927_02_v5_revcom
STIB386	Pleomorphic	T. b. gambiense 2	1653225	849531	803694	0.00521727	0.00275229	0.00782283	291695	92118	0.00172702	0.00604596	0.00231537	0.00877939	0.0430284	0.349859	0.363098	0.00504467	23872	0.352883	6421	0.348067	17451	Tb927_03_v5
STIB386	Pleomorphic	T. b. gambiense 2	1653225	849531	803694	0.00521727	0.00275229	0.00782283	352145	111950	0.00159468	0.0063947	0.00243243	0.0101052	0.0518889	0.349361	0.361167	0.00504467	23872	0.352883	6421	0.348067	17451	Tb927_03_v5_revcom
STIB386	Pleomorphic	T. b. gambiense 2	1590432	848661	741771	0.00464861	0.00240738	0.00721279	145106	46177.9	0.00128359	0.00550893	0.00169512	0.00792399	0.0206933	0.341902	0.367565	0.00449251	20617	0.342914	5764	0.347975	14853	Tb927_04_v5
STIB386	Pleomorphic	T. b. gambiense 2	1590432	848661	741771	0.00464861	0.00240738	0.00721279	498425	157340	0.00143416	0.00564117	0.00208614	0.00893065	0.075177	0.344921	0.359021	0.00449251	20617	0.342914	5764	0.347975	14853	Tb927_04_v5_revcom
STIB386	Pleomorphic	T. b. gambiense 2	1802303	802389	999914	0.00344001	0.00259873	0.00411511	350238	111458	0.00140269	0.00564077	0.00220624	0.00940033	0.0619144	0.336934	0.349579	0.00331943	17521	0.34112	5901	0.341624	11620	Tb927_05_v5
STIB386	Pleomorphic	T. b. gambiense 2	1802303	802389	999914	0.00344001	0.00259873	0.00411511	256709	81250.9	0.00205048	0.00540093	0.00273334	0.00842302	0.0529732	0.345783	0.345427	0.00331943	17521	0.34112	5901	0.341624	11620	Tb927_05_v5_revcom
STIB386	Pleomorphic	T. b. gambiense 2	1618915	748542	870373	0.00541855	0.00256139	0.00787578	250445	79172.8	0.00130495	0.00533846	0.0019092	0.00827766	0.0294371	0.330631	0.346033	0.00522943	24663	0.347207	5346	0.342177	19317	Tb927_06_v5
STIB386	Pleomorphic	T. b. gambiense 2	1618915	748542	870373	0.00541855	0.00256139	0.00787578	317132	100271	0.00158823	0.00662352	0.00219511	0.0100401	0.0458242	0.349019	0.368285	0.00522943	24663	0.347207	5346	0.342177	19317	Tb927_06_v5_revcom
STIB386	Pleomorphic	T. b. gambiense 2	2205233	1201803	1003430	0.00324497	0.00215318	0.0045526	386722	124050	0.00143701	0.00552577	0.00227947	0.00936519	0.0626908	0.361972	0.367036	0.00314057	19171	0.362688	6911	0.360452	12260	Tb927_07_v5
STIB386	Pleomorphic	T. b. gambiense 2	2205233	1201803	1003430	0.00324497	0.00215318	0.0045526	522774	166012	0.00115483	0.00447431	0.00185676	0.00757169	0.0680556	0.365121	0.376207	0.00314057	19171	0.362688	6911	0.360452	12260	Tb927_07_v5_revcom
STIB386	Pleomorphic	T. b. gambiense 2	2481190	1360374	1120816	0.00420531	0.00250332	0.00627108	629726	201244	0.00144106	0.00606026	0.00219912	0.00959333	0.0742819	0.363192	0.381092	0.00405906	27718	0.370371	8906	0.360024	18812	Tb927_08_v5
STIB386	Pleomorphic	T. b. gambiense 2	2481190	1360374	1120816	0.00420531	0.00250332	0.00627108	399477	127561	0.00133138	0.00585237	0.00202188	0.00852017	0.0447211	0.371107	0.395766	0.00405906	27718	0.370371	8906	0.360024	18812	Tb927_08_v5_revcom
STIB386	Pleomorphic	T. b. gambiense 2	3542885	1256560	2286325	0.00681799	0.00309346	0.00886498	448555	142115	0.00195304	0.00733506	0.0028071	0.0115074	0.0276458	0.346055	0.359575	0.00653111	66406	0.350554	10655	0.348044	55751	Tb927_09_v5
STIB386	Pleomorphic	T. b. gambiense 2	3542885	1256560	2286325	0.00681799	0.00309346	0.00886498	504717	158553	0.00183099	0.00658885	0.00257104	0.0100091	0.0286039	0.33825	0.359594	0.00653111	66406	0.350554	10655	0.348044	55751	Tb927_09_v5_revcom
STIB386	Pleomorphic	T. b. gambiense 2	4144375	2419275	1725100	0.00313916	0.0019377	0.00482408	980723	312515	0.00118626	0.00471916	0.00193732	0.00806292	0.0714466	0.360278	0.372299	0.00303018	35753	0.356277	12746	0.348464	23007	Tb927_10_v5
STIB386	Pleomorphic	T. b. gambiense 2	4144375	2419275	1725100	0.00313916	0.0019377	0.00482408	851137	270063	0.00101596	0.00438758	0.00170556	0.00758261	0.0555666	0.354206	0.371054	0.00303018	35753	0.356277	12746	0.348464	23007	Tb927_10_v5_revcom
STIB386	Pleomorphic	T. b. gambiense 2	5223313	2891028	2332285	0.00434989	0.00302939	0.00598673	1.21842e+06	385408	0.0017355	0.0064365	0.0022595	0.00963114	0.0718599	0.350128	0.36907	0.00420619	61873	0.356519	23772	0.354192	38101	Tb927_11_v5
STIB386	Pleomorphic	T. b. gambiense 2	5223313	2891028	2332285	0.00434989	0.00302939	0.00598673	972323	308415	0.00204049	0.00706444	0.00262249	0.0103087	0.0651171	0.347154	0.368392	0.00420619	61873	0.356519	23772	0.354192	38101	Tb927_11_v5_revcom
STIB805	Monomorphic	T. b. evansi type A	1064672	469206	595466	0.00446043	0.00304268	0.00557756	284774	89319.7	0.00191827	0.00621464	0.00248204	0.00877497	0.0826977	0.354472	0.376147	0.00432005	12913	0.362663	3813	0.353473	9100	Tb927_01_v5
STIB805	Monomorphic	T. b. evansi type A	1064672	469206	595466	0.00446043	0.00304268	0.00557756	71689.2	22560.1	0.00260849	0.0061738	0.00279158	0.00741986	0.0243909	0.346165	0.371498	0.00432005	12913	0.362663	3813	0.353473	9100	Tb927_01_v5_revcom
STIB805	Monomorphic	T. b. evansi type A	1193948	506259	687689	0.00488555	0.00299969	0.00627386	159960	50784.8	0.00165919	0.00654642	0.00194112	0.00885531	0.0364465	0.348202	0.375345	0.00473323	15883	0.358753	4103	0.354776	11780	Tb927_02_v5
STIB805	Monomorphic	T. b. evansi type A	1193948	506259	687689	0.00488555	0.00299969	0.00627386	223619	71027.3	0.00220527	0.00602049	0.00260831	0.00849717	0.0562291	0.353841	0.368468	0.00473323	15883	0.358753	4103	0.354776	11780	Tb927_02_v5_revcom
STIB805	Monomorphic	T. b. evansi type A	1653225	849531	803694	0.00466249	0.00257892	0.00686489	291702	92116.2	0.00165996	0.00571254	0.0023313	0.00862474	0.0477361	0.356433	0.377358	0.00451285	20489	0.360729	5886	0.365507	14603	Tb927_03_v5
STIB805	Monomorphic	T. b. evansi type A	1653225	849531	803694	0.00466249	0.00257892	0.00686489	352132	111962	0.00148107	0.00588514	0.00227905	0.00952849	0.0558928	0.352662	0.368957	0.00451285	20489	0.360729	5886	0.365507	14603	Tb927_03_v5_revcom
STIB805	Monomorphic	T. b. evansi type A	1590432	848661	741771	0.00439732	0.00236439	0.0067232	145108	46177.5	0.00120917	0.00505796	0.00162774	0.00746565	0.0211893	0.357258	0.387677	0.00425225	18718	0.35349	5488	0.364547	13230	Tb927_04_v5
STIB805	Monomorphic	T. b. evansi type A	1590432	848661	741771	0.00439732	0.00236439	0.0067232	498409	157352	0.00144901	0.00556295	0.00217573	0.00895702	0.0824518	0.354129	0.372998	0.00425225	18718	0.35349	5488	0.364547	13230	Tb927_04_v5_revcom
STIB805	Monomorphic	T. b. evansi type A	1802303	802389	999914	0.00282139	0.00216036	0.00335184	350241	111460	0.0011365	0.00485281	0.00197699	0.00867729	0.0680196	0.367894	0.373328	0.00272927	13394	0.364861	4600	0.368503	8794	Tb927_05_v5
STIB805	Monomorphic	T. b. evansi type A	1802303	802389	999914	0.00282139	0.00216036	0.00335184	256712	81253.2	0.0016867	0.00444916	0.00238331	0.00730233	0.0572873	0.368178	0.365135	0.00272927	13394	0.364861	4600	0.368503	8794	Tb927_05_v5_revcom
STIB805	Monomorphic	T. b. evansi type A	1618915	748542	870373	0.00437713	0.00225625	0.00620114	250444	79175.5	0.00109605	0.00480629	0.00172213	0.00780754	0.0336922	0.334319	0.359287	0.00423141	18856	0.358353	4567	0.364875	14289	Tb927_06_v5
STIB805	Monomorphic	T. b. evansi type A	1618915	748542	870373	0.00437713	0.00225625	0.00620114	317127	100275	0.00139521	0.00589778	0.00202798	0.00935565	0.0531023	0.363999	0.377797	0.00423141	18856	0.358353	4567	0.364875	14289	Tb927_06_v5_revcom
STIB805	Monomorphic	T. b. evansi type A	2205233	1201803	1003430	0.00299904	0.00202438	0.00416638	386716	124056	0.00130663	0.00520671	0.00212163	0.00889065	0.0640333	0.365186	0.372621	0.00290602	17435	0.363416	6492	0.370022	10943	Tb927_07_v5
STIB805	Monomorphic	T. b. evansi type A	2205233	1201803	1003430	0.00299904	0.00202438	0.00416638	522772	166018	0.00109685	0.00426632	0.00178032	0.007195	0.0712864	0.35477	0.375795	0.00290602	17435	0.363416	6492	0.370022	10943	Tb927_07_v5_revcom
STIB805	Monomorphic	T. b. evansi type A	2481190	1360374	1120816	0.00365643	0.00228624	0.00531948	629726	201244	0.00128031	0.00560913	0.00201526	0.00904862	0.0800028	0.373348	0.387633	0.0035402	23463	0.375326	8039	0.373876	15424	Tb927_08_v5
STIB805	Monomorphic	T. b. evansi type A	2481190	1360374	1120816	0.00365643	0.00228624	0.00531948	399480	127557	0.00122964	0.00536131	0.00191365	0.00799454	0.048593	0.366954	0.397749	0.0035402	23463	0.375326	8039	0.373876	15424	Tb927_08_v5_revcom
STIB805	Monomorphic	T. b. evansi type A	3542885	1256560	2286325	0.00490059	0.00255286	0.0061909	448568	142112	0.00150927	0.00607	0.00227228	0.0100202	0.0327746	0.347636	0.366308	0.00472108	45482	0.360588	8608	0.369428	36874	Tb927_09_v5
STIB805	Monomorphic	T. b. evansi type A	3542885	1256560	2286325	0.00490059	0.00255286	0.0061909	504711	158567	0.00151001	0.00571416	0.00223678	0.00906276	0.0354709	0.355959	0.372209	0.00472108	45482	0.360588	8608	0.369428	36874	Tb927_09_v5_revcom
STIB805	Monomorphic	T. b. evansi type A	4144375	2419275	1725100	0.00274922	0.00180123	0.00407869	980730	312514	0.00109463	0.00433805	0.00176432	0.00734882	0.0784088	0.368848	0.377859	0.00266229	30038	0.368013	11483	0.366889	18555	Tb927_10_v5
STIB805	Monomorphic	T. b. evansi type A	4144375	2419275	1725100	0.00274922	0.00180123	0.00407869	851133	270061	0.000959312	0.00411728	0.00163762	0.0071539	0.0622762	0.368866	0.379428	0.00266229	30038	0.368013	11483	0.366889	18555	Tb927_10_v5_revcom
STIB805	Monomorphic	T. b. evansi type A	5223313	2891028	2332285	0.0037422	0.00266222	0.00508091	1.21843e+06	385406	0.00148825	0.00589172	0.0020595	0.00914134	0.077996	0.369968	0.382469	0.00362475	50763	0.37116	20098	0.374161	30665	Tb927_11_v5
STIB805	Monomorphic	T. b. evansi type A	5223313	2891028	2332285	0.0037422	0.00266222	0.00508091	972315	308407	0.00171765	0.00629832	0.00235986	0.00965266	0.068953	0.361998	0.380139	0.00362475	50763	0.37116	20098	0.374161	30665	Tb927_11_v5_revcom
STIB900	Pleomorphic	T. b. rhodesiense	1064672	469206	595466	0.00413461	0.00262085	0.00532741	284773	89322.3	0.00180091	0.00552757	0.00228335	0.0079551	0.0739098	0.31631	0.340892	0.00399376	13191	0.32512	3660	0.321279	9531	Tb927_01_v5
STIB900	Pleomorphic	T. b. rhodesiense	1064672	469206	595466	0.00413461	0.00262085	0.00532741	71684.2	22563.7	0.00175639	0.00430894	0.00189777	0.00525678	0.0162986	0.310322	0.330399	0.00399376	13191	0.32512	3660	0.321279	9531	Tb927_01_v5_revcom
STIB900	Pleomorphic	T. b. rhodesiense	1193948	506259	687689	0.00456645	0.00225952	0.00626475	159959	50784	0.00125586	0.00469425	0.00156426	0.00674264	0.025475	0.30407	0.326451	0.00440493	16632	0.311278	3552	0.317553	13080	Tb927_02_v5
STIB900	Pleomorphic	T. b. rhodesiense	1193948	506259	687689	0.00456645	0.00225952	0.00626475	223620	71029.1	0.00171143	0.00453216	0.00218452	0.00696887	0.0410028	0.310244	0.323732	0.00440493	16632	0.311278	3552	0.317553	13080	Tb927_02_v5_revcom
STIB900	Pleomorphic	T. b. rhodesiense	1653225	849531	803694	0.00413587	0.00208255	0.0063063	291703	92120.7	0.00138585	0.00448344	0.00203801	0.00719207	0.03838	0.308533	0.324291	0.00398985	20570	0.312845	5472	0.323502	15098	Tb927_03_v5
STIB900	Pleomorphic	T. b. rhodesiense	1653225	849531	803694	0.00413587	0.00208255	0.0063063	352138	111959	0.00117488	0.00480715	0.00199371	0.00840119	0.0448425	0.311489	0.326619	0.00398985	20570	0.312845	5472	0.323502	15098	Tb927_03_v5_revcom
STIB900	Pleomorphic	T. b. rhodesiense	1590432	848661	741771	0.00391787	0.00185652	0.00627626	145114	46173.8	0.000852026	0.00391627	0.00134633	0.00624281	0.01584	0.330596	0.349313	0.00378127	18608	0.317206	4801	0.325266	13807	Tb927_04_v5
STIB900	Pleomorphic	T. b. rhodesiense	1590432	848661	741771	0.00391787	0.00185652	0.00627626	498427	157339	0.00111523	0.00454575	0.00169611	0.0074024	0.0660016	0.311399	0.331493	0.00378127	18608	0.317206	4801	0.325266	13807	Tb927_04_v5_revcom
STIB900	Pleomorphic	T. b. rhodesiense	1802303	802389	999914	0.00269505	0.00216342	0.00312167	350247	111453	0.00101566	0.00438336	0.0018206	0.00801737	0.0554469	0.309451	0.322192	0.00259111	14734	0.32126	5200	0.314602	9534	Tb927_05_v5
STIB900	Pleomorphic	T. b. rhodesiense	1802303	802389	999914	0.00269505	0.00216342	0.00312167	256708	81249.6	0.00193124	0.00487227	0.00256066	0.00752937	0.0579337	0.336106	0.332258	0.00259111	14734	0.32126	5200	0.314602	9534	Tb927_05_v5_revcom
STIB900	Pleomorphic	T. b. rhodesiense	1618915	748542	870373	0.00446128	0.00188735	0.00667492	250446	79172.7	0.000988432	0.00384074	0.00161893	0.00685587	0.0247913	0.304135	0.324275	0.00429246	21524	0.312063	4375	0.325608	17149	Tb927_06_v5
STIB900	Pleomorphic	T. b. rhodesiense	1618915	748542	870373	0.00446128	0.00188735	0.00667492	317141	100267	0.00121985	0.00473003	0.0018171	0.00802015	0.038639	0.313338	0.325554	0.00429246	21524	0.312063	4375	0.325608	17149	Tb927_06_v5_revcom
STIB900	Pleomorphic	T. b. rhodesiense	2205233	1201803	1003430	0.00244255	0.0016285	0.00341754	386736	124039	0.00107456	0.00446883	0.00189395	0.00809396	0.0571561	0.320336	0.331201	0.00236048	16394	0.31641	5979	0.318156	10415	Tb927_07_v5
STIB900	Pleomorphic	T. b. rhodesiense	2205233	1201803	1003430	0.00244255	0.0016285	0.00341754	522772	166013	0.000855178	0.0032539	0.0014862	0.00601604	0.0582406	0.310822	0.333899	0.00236048	16394	0.31641	5979	0.318156	10415	Tb927_07_v5_revcom
STIB900	Pleomorphic	T. b. rhodesiense	2481190	1360374	1120816	0.00310459	0.00169971	0.00480976	629725	201247	0.000978901	0.00423216	0.00169058	0.00742293	0.0619676	0.314198	0.333758	0.00299369	22918	0.316228	7075	0.327628	15843	Tb927_08_v5
STIB900	Pleomorphic	T. b. rhodesiense	2481190	1360374	1120816	0.00310459	0.00169971	0.00480976	399487	127550	0.000918855	0.00373986	0.00155692	0.0061568	0.035655	0.313796	0.334528	0.00299369	22918	0.316228	7075	0.327628	15843	Tb927_08_v5_revcom
STIB900	Pleomorphic	T. b. rhodesiense	3542885	1256560	2286325	0.00558553	0.00248026	0.00729218	448551	142122	0.00155351	0.00603348	0.00244394	0.0102684	0.0259274	0.318507	0.340361	0.00534032	57565	0.325847	9199	0.329212	48366	Tb927_09_v5
STIB900	Pleomorphic	T. b. rhodesiense	3542885	1256560	2286325	0.00558553	0.00248026	0.00729218	504716	158564	0.00145051	0.00523563	0.00216397	0.00854518	0.0261436	0.318069	0.336977	0.00534032	57565	0.325847	9199	0.329212	48366	Tb927_09_v5_revcom
STIB900	Pleomorphic	T. b. rhodesiense	4144375	2419275	1725100	0.00230522	0.00137586	0.00360856	980729	312517	0.00081508	0.00334006	0.00151731	0.00641067	0.0615702	0.321478	0.333865	0.00221713	28871	0.313992	10241	0.320614	18630	Tb927_10_v5
STIB900	Pleomorphic	T. b. rhodesiense	4144375	2419275	1725100	0.00230522	0.00137586	0.00360856	851127	270073	0.000716005	0.00324343	0.0013659	0.00615781	0.0498078	0.327167	0.335144	0.00221713	28871	0.313992	10241	0.320614	18630	Tb927_10_v5_revcom
STIB900	Pleomorphic	T. b. rhodesiense	5223313	2891028	2332285	0.0033155	0.00227948	0.00459971	1.21845e+06	385395	0.00121422	0.00469865	0.00174695	0.00778817	0.061581	0.320482	0.336932	0.00320351	51654	0.322178	19777	0.325037	31877	Tb927_11_v5
STIB900	Pleomorphic	T. b. rhodesiense	5223313	2891028	2332285	0.0033155	0.00227948	0.00459971	972333	308393	0.00165696	0.00547555	0.00215337	0.00835678	0.0617727	0.311482	0.331099	0.00320351	51654	0.322178	19777	0.325037	31877	Tb927_11_v5_revcom
TeAp-N-D1	Monomorphic	T. b. equiperdum type OVI	1064672	469206	595466	0.00221602	0.00131208	0.0029283	284778	89315.6	0.000932678	0.00235452	0.0010313	0.00286497	0.0649869	0.317832	0.315543	0.00214465	7085	0.316179	1884	0.324489	5201	Tb927_01_v5
TeAp-N-D1	Monomorphic	T. b. equiperdum type OVI	1064672	469206	595466	0.00221602	0.00131208	0.0029283	71686.6	22562.5	0.00107748	0.00276978	0.00110634	0.0028977	0.0190895	0.313375	0.324848	0.00214465	7085	0.316179	1884	0.324489	5201	Tb927_01_v5_revcom
TeAp-N-D1	Monomorphic	T. b. equiperdum type OVI	1193948	506259	687689	0.00231503	0.0010072	0.00327783	159972	50774.3	0.000663007	0.00244526	0.000780107	0.00324661	0.0272166	0.315022	0.307991	0.00224124	8170	0.30751	1605	0.332425	6565	Tb927_02_v5
TeAp-N-D1	Monomorphic	T. b. equiperdum type OVI	1193948	506259	687689	0.00231503	0.0010072	0.00327783	223614	71035.8	0.000791961	0.00144421	0.000890071	0.00201351	0.0331939	0.329142	0.292816	0.00224124	8170	0.30751	1605	0.332425	6565	Tb927_02_v5_revcom
TeAp-N-D1	Monomorphic	T. b. equiperdum type OVI	1653225	849531	803694	0.00210002	0.000750272	0.00352675	291712	92112	0.000581882	0.00172397	0.000878084	0.00284978	0.0313172	0.305963	0.297494	0.0020283	10129	0.282773	2180	0.344295	7949	Tb927_03_v5
TeAp-N-D1	Monomorphic	T. b. equiperdum type OVI	1653225	849531	803694	0.00210002	0.000750272	0.00352675	352137	111958	0.000445059	0.00135869	0.000720109	0.00243141	0.0295423	0.278373	0.271268	0.0020283	10129	0.282773	2180	0.344295	7949	Tb927_03_v5_revcom
TeAp-N-D1	Monomorphic	T. b. equiperdum type OVI	1590432	848661	741771	0.00183831	0.000819142	0.00300434	145106	46180.3	0.000491814	0.00173691	0.000615455	0.00232637	0.0164649	0.305567	0.307535	0.00177423	8863	0.283586	2359	0.330998	6504	Tb927_04_v5
TeAp-N-D1	Monomorphic	T. b. equiperdum type OVI	1590432	848661	741771	0.00183831	0.000819142	0.00300434	498430	157343	0.00058543	0.00160033	0.000880035	0.00283348	0.059015	0.308652	0.293218	0.00177423	8863	0.283586	2359	0.330998	6504	Tb927_04_v5_revcom
TeAp-N-D1	Monomorphic	T. b. equiperdum type OVI	1802303	802389	999914	0.000999511	0.000653622	0.00127707	350260	111445	0.000278401	0.00101339	0.000576628	0.00221608	0.0359604	0.276777	0.259519	0.000964029	5673	0.284054	1783	0.316453	3890	Tb927_05_v5
TeAp-N-D1	Monomorphic	T. b. equiperdum type OVI	1802303	802389	999914	0.000999511	0.000653622	0.00127707	256725	81241.4	0.00069801	0.00165941	0.00099901	0.00254762	0.0533167	0.31777	0.300579	0.000964029	5673	0.284054	1783	0.316453	3890	Tb927_05_v5_revcom
TeAp-N-D1	Monomorphic	T. b. equiperdum type OVI	1618915	748542	870373	0.00191431	0.000681417	0.00297463	250448	79177	0.00038219	0.00107395	0.000618396	0.00197127	0.0189736	0.266746	0.262003	0.00184825	9228	0.280103	1762	0.334665	7466	Tb927_06_v5
TeAp-N-D1	Monomorphic	T. b. equiperdum type OVI	1618915	748542	870373	0.00191431	0.000681417	0.00297463	317138	100270	0.000548343	0.00154999	0.000822734	0.00283308	0.0345095	0.30857	0.290167	0.00184825	9228	0.280103	1762	0.334665	7466	Tb927_06_v5_revcom
TeAp-N-D1	Monomorphic	T. b. equiperdum type OVI	2205233	1201803	1003430	0.000757478	0.00041424	0.00116857	386710	124062	0.000290801	0.00116794	0.000531975	0.00216053	0.0416752	0.252062	0.265484	0.000732856	5989	0.240466	2007	0.284657	3982	Tb927_07_v5
TeAp-N-D1	Monomorphic	T. b. equiperdum type OVI	2205233	1201803	1003430	0.000757478	0.00041424	0.00116857	522764	166031	0.00022004	0.000755593	0.000400095	0.00146497	0.0389084	0.231318	0.248054	0.000732856	5989	0.240466	2007	0.284657	3982	Tb927_07_v5_revcom
TeAp-N-D1	Monomorphic	T. b. equiperdum type OVI	2481190	1360374	1120816	0.0010883	0.00046652	0.00184298	629745	201227	0.000289854	0.00110548	0.000510739	0.00185694	0.0421813	0.237503	0.250043	0.00104777	9287	0.237089	2588	0.296483	6699	Tb927_08_v5
TeAp-N-D1	Monomorphic	T. b. equiperdum type OVI	2481190	1360374	1120816	0.0010883	0.00046652	0.00184298	399475	127557	0.000247681	0.00102473	0.000492211	0.00169973	0.0238882	0.253078	0.274768	0.00104777	9287	0.237089	2588	0.296483	6699	Tb927_08_v5_revcom
TeAp-N-D1	Monomorphic	T. b. equiperdum type OVI	3542885	1256560	2286325	0.00259953	0.000892546	0.00353768	448558	142116	0.000562233	0.00167134	0.000903542	0.00291268	0.0183018	0.271793	0.271761	0.002503	25835	0.287135	3763	0.352816	22072	Tb927_09_v5
TeAp-N-D1	Monomorphic	T. b. equiperdum type OVI	3542885	1256560	2286325	0.00259953	0.000892546	0.00353768	504713	158572	0.000666444	0.00186324	0.000972558	0.00297384	0.0235209	0.297765	0.294364	0.002503	25835	0.287135	3763	0.352816	22072	Tb927_09_v5_revcom
TeAp-N-D1	Monomorphic	T. b. equiperdum type OVI	4144375	2419275	1725100	0.000874509	0.00039687	0.00154435	980736	312511	0.000293584	0.00101283	0.000512932	0.00181557	0.0469677	0.268203	0.269504	0.000843262	12460	0.244339	3802	0.296352	8658	Tb927_10_v5
TeAp-N-D1	Monomorphic	T. b. equiperdum type OVI	4144375	2419275	1725100	0.000874509	0.00039687	0.00154435	851144	270067	0.00018964	0.000719363	0.000380164	0.001386	0.0275892	0.239933	0.240996	0.000843262	12460	0.244339	3802	0.296352	8658	Tb927_10_v5_revcom
TeAp-N-D1	Monomorphic	T. b. equiperdum type OVI	5223313	2891028	2332285	0.00120969	0.000785835	0.00173509	1.21845e+06	385406	0.000450901	0.00122533	0.000613426	0.0020059	0.0503787	0.317814	0.298315	0.00116846	19613	0.301383	7285	0.316972	12328	Tb927_11_v5
TeAp-N-D1	Monomorphic	T. b. equiperdum type OVI	5223313	2891028	2332285	0.00120969	0.000785835	0.00173509	972332	308398	0.000705009	0.00183114	0.000936669	0.00274306	0.0615664	0.311145	0.300693	0.00116846	19613	0.301383	7285	0.316972	12328	Tb927_11_v5_revcom
Antat.90.13	Pleomorphic	T. b. brucei	1064672	469206	595466	0.0048771	0.00316173	0.00622874	284776	89314.6	0.00208899	0.00658564	0.00255794	0.00885461	0.0767229	0.330403	0.348906	0.00471726	14936	0.339667	4230	0.33491	10706	Tb927_01_v5
Antat.90.13	Pleomorphic	T. b. brucei	1064672	469206	595466	0.0048771	0.00316173	0.00622874	71682.8	22563.5	0.0023353	0.00589527	0.0024339	0.00683075	0.0194738	0.331613	0.366086	0.00471726	14936	0.339667	4230	0.33491	10706	Tb927_01_v5_revcom
Antat.90.13	Pleomorphic	T. b. brucei	1193948	506259	687689	0.00567604	0.00326494	0.00745103	159959	50782.5	0.00190733	0.00713817	0.00215005	0.00941557	0.0336771	0.338242	0.359918	0.00549236	19166	0.35422	4518	0.338423	14648	Tb927_02_v5
Antat.90.13	Pleomorphic	T. b. brucei	1193948	506259	687689	0.00567604	0.00326494	0.00745103	223616	71030.1	0.00238785	0.00635444	0.00279604	0.00885314	0.0498232	0.357391	0.368034	0.00549236	19166	0.35422	4518	0.338423	14648	Tb927_02_v5_revcom
Antat.90.13	Pleomorphic	T. b. brucei	1653225	849531	803694	0.0047546	0.00245117	0.00718941	291702	92116.5	0.00160722	0.00550278	0.00223685	0.00807515	0.0424392	0.334693	0.349275	0.00459544	22238	0.337935	5968	0.342994	16270	Tb927_03_v5
Antat.90.13	Pleomorphic	T. b. brucei	1653225	849531	803694	0.0047546	0.00245117	0.00718941	352141	111954	0.00140946	0.00545124	0.00219224	0.00898086	0.0482522	0.331211	0.348145	0.00459544	22238	0.337935	5968	0.342994	16270	Tb927_03_v5_revcom
Antat.90.13	Pleomorphic	T. b. brucei	1590432	848661	741771	0.00427548	0.00219724	0.0066532	145107	46176.8	0.00093382	0.0040242	0.00137517	0.00638902	0.0141045	0.325275	0.353248	0.004129	22091	0.28294	6377	0.303079	15714	Tb927_04_v5
Antat.90.13	Pleomorphic	T. b. brucei	1590432	848661	741771	0.00427548	0.00219724	0.0066532	498430	157336	0.00136768	0.00547676	0.00192246	0.00819858	0.0675717	0.267649	0.286246	0.004129	22091	0.28294	6377	0.303079	15714	Tb927_04_v5_revcom
Antat.90.13	Pleomorphic	T. b. brucei	1802303	802389	999914	0.00318984	0.00251592	0.00373063	350241	111460	0.00122964	0.00518127	0.00203674	0.0088891	0.060375	0.345736	0.356019	0.00307596	16179	0.344658	5646	0.34158	10533	Tb927_05_v5
Antat.90.13	Pleomorphic	T. b. brucei	1802303	802389	999914	0.00318984	0.00251592	0.00373063	256702	81251.5	0.00221657	0.00543471	0.0028232	0.0082377	0.0599007	0.345763	0.343315	0.00307596	16179	0.344658	5646	0.34158	10533	Tb927_05_v5_revcom
Antat.90.13	Pleomorphic	T. b. brucei	1618915	748542	870373	0.0047618	0.00211456	0.00703849	250447	79174	0.00103929	0.00437235	0.00165984	0.00729506	0.0268267	0.324675	0.335045	0.00459046	21899	0.335438	4569	0.34039	17330	Tb927_06_v5
Antat.90.13	Pleomorphic	T. b. brucei	1618915	748542	870373	0.0047618	0.00211456	0.00703849	317139	100268	0.00137775	0.00537992	0.00192363	0.0086498	0.0431589	0.338443	0.35009	0.00459046	21899	0.335438	4569	0.34039	17330	Tb927_06_v5_revcom
Antat.90.13	Pleomorphic	T. b. brucei	2205233	1201803	1003430	0.00316506	0.00217026	0.00435652	386724	124047	0.00146278	0.00559782	0.00226179	0.0092575	0.0597682	0.295096	0.305918	0.00306426	20419	0.322695	7829	0.336062	12590	Tb927_07_v5
Antat.90.13	Pleomorphic	T. b. brucei	2205233	1201803	1003430	0.00316506	0.00217026	0.00435652	522771	166015	0.00113492	0.00454681	0.00179127	0.00745492	0.0639589	0.345677	0.361299	0.00306426	20419	0.322695	7829	0.336062	12590	Tb927_07_v5_revcom
Antat.90.13	Pleomorphic	T. b. brucei	2481190	1360374	1120816	0.0038456	0.00235016	0.00566067	629732	201239	0.00136588	0.0059033	0.0020886	0.00925074	0.0744045	0.345025	0.35881	0.00370591	26561	0.349879	8832	0.344347	17729	Tb927_08_v5
Antat.90.13	Pleomorphic	T. b. brucei	2481190	1360374	1120816	0.0038456	0.00235016	0.00566067	399487	127552	0.00122164	0.00518181	0.00189115	0.00774705	0.0419363	0.352353	0.37172	0.00370591	26561	0.349879	8832	0.344347	17729	Tb927_08_v5_revcom
Antat.90.13	Pleomorphic	T. b. brucei	3542885	1256560	2286325	0.00610056	0.00269106	0.00797442	448551	142122	0.00172174	0.00635796	0.00256239	0.0103829	0.0266482	0.324133	0.343326	0.00584874	60562	0.33708	9658	0.343114	50904	Tb927_09_v5
Antat.90.13	Pleomorphic	T. b. brucei	3542885	1256560	2286325	0.00610056	0.00269106	0.00797442	504715	158560	0.00158387	0.00571506	0.00223549	0.00876853	0.0271069	0.332932	0.346966	0.00584874	60562	0.33708	9658	0.343114	50904	Tb927_09_v5_revcom
Antat.90.13	Pleomorphic	T. b. brucei	4144375	2419275	1725100	0.00304495	0.00195479	0.00457379	980726	312513	0.00119449	0.00476341	0.00188987	0.00784765	0.0735741	0.352143	0.359084	0.00294519	35025	0.35339	12969	0.345613	22056	Tb927_10_v5
Antat.90.13	Pleomorphic	T. b. brucei	4144375	2419275	1725100	0.00304495	0.00195479	0.00457379	851131	270070	0.00101696	0.00445631	0.00168189	0.00749334	0.0572785	0.359829	0.368278	0.00294519	35025	0.35339	12969	0.345613	22056	Tb927_10_v5_revcom
Antat.90.13	Pleomorphic	T. b. brucei	5223313	2891028	2332285	0.00408549	0.00294931	0.00549385	1.21842e+06	385413	0.00169812	0.00596842	0.00216837	0.00896656	0.0711236	0.347104	0.359875	0.00395219	59455	0.348728	23660	0.346211	35795	Tb927_11_v5
Antat.90.13	Pleomorphic	T. b. brucei	5223313	2891028	2332285	0.00408549	0.00294931	0.00549385	972329	308399	0.00207098	0.00695057	0.00255609	0.00988328	0.0676521	0.338039	0.357806	0.00395219	59455	0.348728	23660	0.346211	35795	Tb927_11_v5_revcom

## Sheet: Table S2 legend
Table S2 legend
dN/dS calculations of SNPs present in the longest CDS of every annotated gene, excluding pseudogenes, found on one of the 11 megabase chromosomes of the T. brucei TREU 927/4 reference genome. The values were calculated on each chromosome for all publicly available monomorphic isolates and representative pleomorphic isolates.

## Sheet: File S3
track name=IVMt1 (AC)="Allele count in genotypes, for each ALT allele, in the same order as listed" (AF)="Allele Frequency, for each ALT allele, in the same order as listed" (AN)="Total number of alleles in called genotypes" BaseQRankSum="Z-score from Wilcoxon rank sum test of Alt Vs. Ref base qualities" (DP)="Approximate read depth; some reads may have been filtered" DS="Were any of the samples …
Tb927_10_v5.1_-_CDS	21	22	G	0	.
Tb927_10_v5.1_-_CDS	21	22	G	0	.
Tb927_10_v5.1_-_CDS	24	25	C	0	.
Tb927_10_v5.1_-_CDS	24	25	C	0	.
Tb927_10_v5.1_-_CDS	213	214	G	0	.
Tb927_10_v5.1_-_CDS	213	214	G	0	.
Tb927_10_v5.1_-_CDS	309	310	G	0	.
Tb927_10_v5.1_-_CDS	309	310	G	0	.
Tb927_10_v5.1_-_CDS	336	337	T	0	.
Tb927_10_v5.1_-_CDS	336	337	T	0	.
Tb927_10_v5.1_-_CDS	371	372	A	0	.
Tb927_10_v5.1_-_CDS	371	372	A	0	.
Tb927_10_v5.1_-_CDS	587	588	C	0	.
Tb927_10_v5.1_-_CDS	587	588	C	0	.
Tb927_10_v5.1_-_CDS	669	670	T	0	.
Tb927_10_v5.1_-_CDS	669	670	T	0	.
Tb927_10_v5.1_-_CDS	816	817	T	0	.
Tb927_10_v5.1_-_CDS	816	817	T	0	.
Tb927_10_v5.1_-_CDS	897	898	G	0	.
Tb927_10_v5.1_-_CDS	897	898	G	0	.
Tb927_10_v5.1_-_CDS	963	964	C	0	.
Tb927_10_v5.1_-_CDS	963	964	C	0	.
Tb927_10_v5.1_-_CDS	967	968	G	0	.
Tb927_10_v5.1_-_CDS	967	968	G	0	.

## Sheet: File S3 legend
File S3 legend
Variants present in the IVM-t1 ATP synthase γ subunit in comparison to the T. brucei TREU 927/4 reference genome. The variants are presented in a bed format.
